# Supplementary material for: Origin of Substituent-Modulated Regioselectivity in Phosphine-Catalyzed [3 + 2] Cyclization of Allenoates and Enones: A Kinetic Shift toward Curtin–Hammett Control
Source: J Org Chem. 2025 Oct 8;90(41):14541–56. doi: 10.1021/acs.joc.5c01466 (PMC12538593; doi:10.1021/acs.joc.5c01466)
Supplement: Supplementary file 2 [file jo5c01466_si_002.zip]

Archive with 58 entries (54 files):
- xyz_file/
- xyz_file/1_2_e-iii/
- xyz_file/1_2_e-iii/1.xyz
- xyz_file/1_2_e-iii/2.xyz
- xyz_file/1_2_e-iii/3-E.xyz
- xyz_file/1_2_e-iii/3-Z.xyz
- xyz_file/1_2_e-iii/3-int.xyz
- xyz_file/1_2_e-iii/4-Eg.xyz
- xyz_file/1_2_e-iii/5-Eg.xyz
- xyz_file/1_2_e-iii/7-Eg.xyz
- xyz_file/1_2_e-iii/e-iii.xyz
- xyz_file/1_2_e-iii/e-iv/
- xyz_file/1_2_e-iii/e-iv/e-iv.xyz
- xyz_file/1_2_e-iii/e-iv/ts4-Ea'.xyz
- xyz_file/1_2_e-iii/e-iv/ts4-Eg'.xyz
- xyz_file/1_2_e-iii/e-iv/ts4-Za'.xyz
- xyz_file/1_2_e-iii/e-iv/ts4-Zg'.xyz
- xyz_file/1_2_e-iii/ts3-E.xyz
- xyz_file/1_2_e-iii/ts3-Z.xyz
- xyz_file/1_2_e-iii/ts3-int.xyz
- xyz_file/1_2_e-iii/ts3-rot.xyz
- xyz_file/1_2_e-iii/ts3-rotE.xyz
- xyz_file/1_2_e-iii/ts3-rotZ.xyz
- xyz_file/1_2_e-iii/ts4-Ea.xyz
- xyz_file/1_2_e-iii/ts4-Eg.xyz
- xyz_file/1_2_e-iii/ts4-Za.xyz
- xyz_file/1_2_e-iii/ts4-Zg.xyz
- xyz_file/1_2_e-iii/ts5-Eg.xyz
- xyz_file/1_2_e-iii/ts5-Eg_anti.xyz
- xyz_file/1_8_e-iii/
- xyz_file/1_8_e-iii/8.xyz
- xyz_file/1_8_e-iii/cis-3-E.xyz
- xyz_file/1_8_e-iii/cis-3-Z.xyz
- xyz_file/1_8_e-iii/cis-3-int.xyz
- xyz_file/1_8_e-iii/cis-ts3-E.xyz
- xyz_file/1_8_e-iii/cis-ts3-Z.xyz
- xyz_file/1_8_e-iii/cis-ts3-int.xyz
- xyz_file/1_8_e-iii/cis-ts3-rot.xyz
- xyz_file/1_8_e-iii/cis-ts3-rotE.xyz
- xyz_file/1_8_e-iii/cis-ts3-rotZ.xyz
- xyz_file/1_8_e-iii/trans-3-E.xyz
- xyz_file/1_8_e-iii/trans-3-Z.xyz
- xyz_file/1_8_e-iii/trans-3-int.xyz
- xyz_file/1_8_e-iii/trans-4-Za.xyz
- xyz_file/1_8_e-iii/trans-5-Za.xyz
- xyz_file/1_8_e-iii/trans-7-Za.xyz
- xyz_file/1_8_e-iii/trans-ts3-E.xyz
- xyz_file/1_8_e-iii/trans-ts3-Z.xyz
- xyz_file/1_8_e-iii/trans-ts3-int.xyz
- xyz_file/1_8_e-iii/trans-ts3-rot.xyz
- xyz_file/1_8_e-iii/trans-ts3-rotE.xyz
- xyz_file/1_8_e-iii/trans-ts3-rotZ.xyz
- xyz_file/1_8_e-iii/trans-ts4-Ea.xyz
- xyz_file/1_8_e-iii/trans-ts4-Eg.xyz
- xyz_file/1_8_e-iii/trans-ts4-Za.xyz
- xyz_file/1_8_e-iii/trans-ts4-Zg.xyz
- xyz_file/1_8_e-iii/trans-ts5-Za.xyz
- xyz_file/1_8_e-iii/trans-ts5-Za_anti.xyz
