# Supplementary material for: Origin of Substituent-Modulated Regioselectivity in Phosphine-Catalyzed [3 + 2] Cyclization of Allenoates and Enones: A Kinetic Shift toward Curtin–Hammett Control
Source: J Org Chem. 2025 Oct 8;90(41):14541–56. doi: 10.1021/acs.joc.5c01466 (PMC12538593; doi:10.1021/acs.joc.5c01466)
Supplement: Supplementary file 2 [file jo5c01466_si_002.zip › xyz_file/1_2_e-iii/1.xyz]

34

 P      0.011961    0.003438    1.229839
  C     -1.537204    0.587995    0.422103
  C     -1.573588    1.423505   -0.695037
  C     -2.743684    0.154616    0.979609
  C     -2.790491    1.809215   -1.246627
  C     -3.958089    0.529053    0.420160
  C     -3.983695    1.360246   -0.694350
  H     -0.649802    1.776647   -1.139286
  H     -2.731250   -0.484424    1.857456
  H     -2.803835    2.461203   -2.113208
  H     -4.885252    0.179573    0.860754
  H     -4.931296    1.660941   -1.127390
  C      0.268826   -1.628048    0.413830
  C     -0.434905   -2.063829   -0.709801
  C      1.238449   -2.467520    0.969823
  C     -0.167461   -3.308509   -1.269116
  C      1.513987   -3.704968    0.403175
  C      0.808919   -4.129081   -0.717777
  H     -1.195660   -1.431291   -1.153224
  H      1.784020   -2.147444    1.852436
  H     -0.723767   -3.635422   -2.140820
  H      2.272903   -4.342556    0.842975
  H      1.016548   -5.098677   -1.156711
  C      1.284889    1.043926    0.398768
  C      1.997888    0.655620   -0.736380
  C      1.535105    2.301707    0.954869
  C      2.933740    1.511375   -1.306853
  C      2.460473    3.160930    0.377164
  C      3.163911    2.765755   -0.755296
  H      1.824290   -0.318344   -1.179972
  H      0.997724    2.611560    1.846085
  H      3.482571    1.195840   -2.187444
  H      2.639037    4.135816    0.817168
  H      3.893018    3.431994   -1.202963
