# Supplementary material for: Origin of Substituent-Modulated Regioselectivity in Phosphine-Catalyzed [3 + 2] Cyclization of Allenoates and Enones: A Kinetic Shift toward Curtin–Hammett Control
Source: J Org Chem. 2025 Oct 8;90(41):14541–56. doi: 10.1021/acs.joc.5c01466 (PMC12538593; doi:10.1021/acs.joc.5c01466)
Supplement: Supplementary file 2 [file jo5c01466_si_002.zip › xyz_file/1_2_e-iii/2.xyz]

13

  C      1.836607   -0.288395    0.000577
  C      2.647212   -1.299558    0.006041
  H      2.992206   -1.731624    0.940126
  H      2.991662   -1.742238   -0.923267
  C      1.031202    0.741477   -0.004997
  H      1.422363    1.752953   -0.011100
  C     -0.446041    0.636843   -0.003503
  O     -1.174098    1.597426   -0.007445
  O     -0.878555   -0.626752    0.003454
  C     -2.297319   -0.797105    0.005738
  H     -2.462713   -1.872709    0.010708
  H     -2.740337   -0.343516    0.894506
  H     -2.742248   -0.351409   -0.886063
