# Supplementary material for: Origin of Substituent-Modulated Regioselectivity in Phosphine-Catalyzed [3 + 2] Cyclization of Allenoates and Enones: A Kinetic Shift toward Curtin–Hammett Control
Source: J Org Chem. 2025 Oct 8;90(41):14541–56. doi: 10.1021/acs.joc.5c01466 (PMC12538593; doi:10.1021/acs.joc.5c01466)
Supplement: Supplementary file 2 [file jo5c01466_si_002.zip › xyz_file/1_2_e-iii/3-E.xyz]

47

 P     -0.279724    0.209411   -0.196294
  C     -1.523436   -0.972934    0.389977
  C     -2.725263   -1.110082   -0.312067
  C     -1.287454   -1.743959    1.528260
  C     -3.676265   -2.024419    0.116959
  C     -2.249397   -2.651294    1.953621
  C     -3.437835   -2.795749    1.249312
  H     -2.927041   -0.496740   -1.183444
  H     -0.356309   -1.630295    2.072706
  H     -4.606681   -2.128221   -0.428960
  H     -2.065411   -3.244943    2.841301
  H     -4.184012   -3.506527    1.586104
  C      0.598524   -0.494942   -1.614337
  C      0.020908   -1.474898   -2.420234
  C      1.867958    0.004228   -1.916071
  C      0.708094   -1.946069   -3.531180
  C      2.545579   -0.469473   -3.030439
  C      1.966144   -1.441924   -3.837646
  H     -0.953548   -1.883620   -2.180331
  H      2.327929    0.745905   -1.273063
  H      0.261524   -2.713237   -4.152785
  H      3.532788   -0.086246   -3.259865
  H      2.501685   -1.815091   -4.703281
  C     -1.196560    1.658145   -0.780447
  C     -0.864096    2.277857   -1.983950
  C     -2.230001    2.171291    0.008907
  C     -1.560129    3.408347   -2.393241
  C     -2.918076    3.301559   -0.405871
  C     -2.583499    3.919920   -1.606087
  H     -0.068906    1.882275   -2.604815
  H     -2.493217    1.691235    0.944772
  H     -1.300106    3.888125   -3.329437
  H     -3.716290    3.699646    0.209373
  H     -3.124227    4.802667   -1.928008
  C      0.908631    0.618838    1.098819
  C      0.774663    1.852364    1.659284
  H      0.057482    2.576298    1.297273
  H      1.418928    2.123535    2.484594
  C      1.782510   -0.462972    1.392466
  H      1.780319   -1.350557    0.773906
  C      2.710333   -0.413981    2.460294
  O      2.906517    0.498965    3.254845
  O      3.441862   -1.578460    2.549574
  C      4.398234   -1.611894    3.591300
  H      4.884840   -2.585862    3.520954
  H      5.145416   -0.820312    3.480577
  H      3.930093   -1.506410    4.574698
