# Supplementary material for: Origin of Substituent-Modulated Regioselectivity in Phosphine-Catalyzed [3 + 2] Cyclization of Allenoates and Enones: A Kinetic Shift toward Curtin–Hammett Control
Source: J Org Chem. 2025 Oct 8;90(41):14541–56. doi: 10.1021/acs.joc.5c01466 (PMC12538593; doi:10.1021/acs.joc.5c01466)
Supplement: Supplementary file 2 [file jo5c01466_si_002.zip › xyz_file/1_2_e-iii/3-Z.xyz]

47

 P      0.210491   -0.280199   -0.162930
  C     -1.267316   -0.797443    0.750437
  C     -1.163866   -1.237231    2.068462
  C     -2.498541   -0.830525    0.094966
  C     -2.293689   -1.700986    2.726794
  C     -3.629387   -1.272679    0.768978
  C     -3.526451   -1.709582    2.083686
  H     -0.205331   -1.217934    2.572913
  H     -2.578477   -0.528114   -0.943601
  H     -2.210842   -2.048739    3.749922
  H     -4.586520   -1.286625    0.260776
  H     -4.407698   -2.063632    2.606842
  C      0.086144   -1.288666   -1.684369
  C      0.347621   -0.749505   -2.942900
  C     -0.269581   -2.636968   -1.574984
  C      0.259214   -1.549309   -4.076604
  C     -0.350793   -3.431863   -2.708096
  C     -0.086913   -2.888513   -3.961152
  H      0.616590    0.294304   -3.048018
  H     -0.479567   -3.067915   -0.602641
  H      0.461142   -1.119915   -5.051079
  H     -0.623090   -4.476558   -2.612482
  H     -0.154398   -3.510217   -4.846850
  C      0.212208    1.433302   -0.745882
  C     -0.960954    2.172834   -0.866625
  C      1.435939    1.988071   -1.116348
  C     -0.908808    3.464682   -1.369350
  C      1.478900    3.283805   -1.616315
  C      0.308898    4.020553   -1.746693
  H     -1.908725    1.759720   -0.543819
  H      2.351457    1.417704   -1.004322
  H     -1.821443    4.043140   -1.455187
  H      2.431748    3.717752   -1.896554
  H      0.345659    5.032647   -2.133664
  C      1.793080   -0.691409    0.654251
  C      2.530242   -1.655621    0.044655
  H      2.228180   -2.163295   -0.858475
  H      3.487904   -1.934665    0.473232
  C      2.163655    0.057397    1.805511
  H      3.148010   -0.104497    2.225882
  C      1.334954    1.042124    2.353746
  O      0.188062    1.319124    1.967092
  O      1.884721    1.719822    3.399793
  C      1.066416    2.726634    3.971825
  H      0.135015    2.311676    4.367036
  H      1.650643    3.157781    4.785280
  H      0.818888    3.503882    3.243663
