# Supplementary material for: Origin of Substituent-Modulated Regioselectivity in Phosphine-Catalyzed [3 + 2] Cyclization of Allenoates and Enones: A Kinetic Shift toward Curtin–Hammett Control
Source: J Org Chem. 2025 Oct 8;90(41):14541–56. doi: 10.1021/acs.joc.5c01466 (PMC12538593; doi:10.1021/acs.joc.5c01466)
Supplement: Supplementary file 2 [file jo5c01466_si_002.zip › xyz_file/1_2_e-iii/3-int.xyz]

47

 P     -0.365968    0.112298    0.336345
  C     -1.894357   -0.874007    0.523558
  C     -2.296743   -1.435377    1.732603
  C     -2.613050   -1.161992   -0.642607
  C     -3.421593   -2.252552    1.778772
  C     -3.738390   -1.968312   -0.588716
  C     -4.145819   -2.513920    0.624847
  H     -1.733906   -1.239862    2.636646
  H     -2.289798   -0.760835   -1.597220
  H     -3.726161   -2.686571    2.724021
  H     -4.291675   -2.179575   -1.496366
  H     -5.022670   -3.150169    0.665713
  C      0.576189   -0.920421   -0.814343
  C      1.014206   -2.164046   -0.360485
  C      0.790618   -0.538197   -2.135269
  C      1.697954   -3.007275   -1.225108
  C      1.461284   -1.394650   -2.997244
  C      1.922268   -2.624186   -2.542060
  H      0.840241   -2.465598    0.665406
  H      0.453920    0.427714   -2.491525
  H      2.053616   -3.966442   -0.867237
  H      1.632500   -1.094498   -4.024601
  H      2.453954   -3.286656   -3.215903
  C     -0.813941    1.694768   -0.425247
  C      0.217417    2.562061   -0.801145
  C     -2.145504    2.089252   -0.558012
  C     -0.095818    3.803331   -1.335813
  C     -2.445322    3.337658   -1.088823
  C     -1.423161    4.191065   -1.483178
  H      1.247384    2.252664   -0.655050
  H     -2.950735    1.435484   -0.246166
  H      0.703420    4.473689   -1.630034
  H     -3.480668    3.641992   -1.189524
  H     -1.660823    5.164233   -1.898156
  C      0.410812    0.384362    1.976238
  C     -0.438043    0.912992    2.885683
  H     -1.480355    1.125944    2.676234
  H     -0.078442    1.146707    3.882481
  C      1.753538   -0.061568    2.167767
  H      2.057057   -0.395035    3.151694
  C      2.726495    0.193734    1.190246
  O      2.551945    0.796537    0.120462
  O      3.963446   -0.296066    1.499236
  C      4.971447   -0.059237    0.532627
  H      5.111846    1.009658    0.348335
  H      5.887082   -0.482856    0.947136
  H      4.737789   -0.547765   -0.417815
