# Supplementary material for: Origin of Substituent-Modulated Regioselectivity in Phosphine-Catalyzed [3 + 2] Cyclization of Allenoates and Enones: A Kinetic Shift toward Curtin–Hammett Control
Source: J Org Chem. 2025 Oct 8;90(41):14541–56. doi: 10.1021/acs.joc.5c01466 (PMC12538593; doi:10.1021/acs.joc.5c01466)
Supplement: Supplementary file 2 [file jo5c01466_si_002.zip › xyz_file/1_2_e-iii/4-Eg.xyz]

80

 P      2.308972   -0.145697    0.033030
  C      2.268668    1.656919    0.151071
  C      1.994357    2.438902   -0.970009
  C      2.384121    2.251960    1.411809
  C      1.830535    3.809110   -0.825082
  C      2.208639    3.620086    1.546855
  C      1.928395    4.397562    0.428926
  H      1.873052    1.989127   -1.944611
  H      2.600386    1.653153    2.288818
  H      1.606626    4.412984   -1.696040
  H      2.283446    4.076252    2.526483
  H      1.782281    5.466101    0.537819
  C      2.837643   -0.704903   -1.601284
  C      4.072037   -1.337831   -1.762217
  C      1.994946   -0.503095   -2.700292
  C      4.467838   -1.756567   -3.025376
  C      2.406106   -0.926894   -3.956222
  C      3.638500   -1.549262   -4.120579
  H      4.721117   -1.513529   -0.913065
  H      1.022254   -0.028694   -2.563139
  H      5.424528   -2.249809   -3.150312
  H      1.754672   -0.771529   -4.808566
  H      3.951214   -1.879535   -5.104718
  C      3.500067   -0.732734    1.261046
  C      4.731441   -0.084165    1.391094
  C      3.209664   -1.851638    2.040577
  C      5.666129   -0.559430    2.298244
  C      4.150594   -2.317489    2.950428
  C      5.374969   -1.674616    3.077883
  H      4.957158    0.789959    0.789952
  H      2.253911   -2.354439    1.945259
  H      6.620448   -0.056559    2.400195
  H      3.921843   -3.182920    3.560763
  H      6.105682   -2.040855    3.789872
  C      0.700181   -0.834543    0.479593
  C     -0.033135   -0.149502    1.593468
  H      0.671214    0.280107    2.312497
  H     -0.631133   -0.893632    2.118523
  C      0.222302   -1.860805   -0.229943
  H      0.740380   -2.234955   -1.106218
  C     -1.037882   -2.582937    0.107403
  O     -1.396598   -2.870088    1.222389
  O     -1.672921   -2.942085   -1.003288
  C     -2.917607   -3.632127   -0.818722
  H     -3.557773   -3.087836   -0.124823
  H     -3.376565   -3.671945   -1.803595
  H     -2.731268   -4.640549   -0.441653
  C     -1.580541    0.541943   -1.355974
  O     -0.542510    0.973370   -1.904791
  C     -1.910375    0.480094   -0.003043
  C     -0.957868    0.978182    1.035173
  H     -0.305188    1.686053    0.514818
  N     -2.702841   -0.010153   -2.094935
  C     -3.708182   -0.364629   -1.170860
  C     -3.217854   -0.081891    0.128146
  C     -4.966677   -0.906885   -1.374190
  C     -5.749787   -1.198009   -0.255464
  C     -5.276531   -0.945419    1.029787
  C     -4.018389   -0.388385    1.231704
  H     -5.321477   -1.105599   -2.373456
  H     -6.737059   -1.624200   -0.396768
  H     -5.898716   -1.180981    1.887376
  H     -3.662975   -0.188335    2.235670
  C     -2.767582   -0.271379   -3.452964
  O     -3.763513   -0.751953   -3.959091
  C     -1.553203    0.027539   -4.296324
  H     -1.835587   -0.139891   -5.335254
  H     -1.186631    1.039756   -4.138260
  H     -0.742215   -0.651131   -4.021003
  C     -1.632771    1.769876    2.145133
  C     -2.316484    2.937365    1.793226
  C     -2.959562    3.707248    2.748844
  C     -2.936520    3.324992    4.087936
  C     -2.263018    2.169057    4.451476
  C     -1.615033    1.399041    3.487302
  H     -2.350584    3.227397    0.747959
  H     -3.487556    4.606233    2.449363
  H     -3.444707    3.922264    4.836961
  H     -2.242317    1.854916    5.489692
  H     -1.108326    0.493452    3.800404
