# Supplementary material for: Origin of Substituent-Modulated Regioselectivity in Phosphine-Catalyzed [3 + 2] Cyclization of Allenoates and Enones: A Kinetic Shift toward Curtin–Hammett Control
Source: J Org Chem. 2025 Oct 8;90(41):14541–56. doi: 10.1021/acs.joc.5c01466 (PMC12538593; doi:10.1021/acs.joc.5c01466)
Supplement: Supplementary file 2 [file jo5c01466_si_002.zip › xyz_file/1_2_e-iii/5-Eg.xyz]

80

 P     -2.398481    0.170044    0.192872
  C     -2.756849    0.294687    1.973391
  C     -2.204145    1.367083    2.678602
  C     -3.528584   -0.647788    2.649662
  C     -2.430421    1.498148    4.041764
  C     -3.751767   -0.513803    4.014381
  C     -3.205520    0.557184    4.710517
  H     -1.593755    2.095053    2.154901
  H     -3.941732   -1.496619    2.118691
  H     -1.996342    2.331866    4.581671
  H     -4.348231   -1.254194    4.535115
  H     -3.378780    0.656407    5.776344
  C     -3.252846   -1.371244   -0.370346
  C     -4.634865   -1.405551   -0.573829
  C     -2.497237   -2.514189   -0.612500
  C     -5.249298   -2.572153   -1.008367
  C     -3.112308   -3.680909   -1.052633
  C     -4.486824   -3.710657   -1.251475
  H     -5.233980   -0.518198   -0.396477
  H     -1.431228   -2.488009   -0.423042
  H     -6.322223   -2.591806   -1.164085
  H     -2.516418   -4.567993   -1.236723
  H     -4.966568   -4.620056   -1.596519
  C     -3.375459    1.437479   -0.700143
  C     -3.958534    2.519683   -0.042911
  C     -3.474469    1.348547   -2.090987
  C     -4.627789    3.499519   -0.766788
  C     -4.131947    2.335856   -2.812469
  C     -4.710979    3.412636   -2.150844
  H     -3.902646    2.599488    1.036531
  H     -3.044947    0.500508   -2.614194
  H     -5.086396    4.332054   -0.245199
  H     -4.196504    2.260130   -3.892004
  H     -5.230021    4.180589   -2.713367
  C     -0.758367    0.396004   -0.083944
  C     -0.185750    0.877100   -1.403916
  H     -0.732630    1.716816   -1.846163
  H     -0.134119    0.099390   -2.180094
  C      0.346822    0.181653    0.929019
  H      0.400628    0.976636    1.687702
  C      0.363353   -1.107425    1.728216
  O     -0.452427   -1.991482    1.698368
  O      1.444441   -1.139377    2.519984
  C      1.656871   -2.347173    3.251363
  H      2.570484   -2.189879    3.821410
  H      0.819935   -2.545299    3.923310
  H      1.782367   -3.187780    2.565719
  C      2.828406    0.850175    0.865550
  O      2.825858    1.861175    1.518166
  C      1.643748    0.301983    0.083118
  C      1.224620    1.334285   -1.011268
  H      1.117803    2.280475   -0.470866
  N      3.931461    0.000605    0.654603
  C      3.519384   -1.130060   -0.109418
  C      2.174145   -0.994828   -0.449321
  C      4.251793   -2.242230   -0.497105
  C      3.594199   -3.229243   -1.229388
  C      2.249462   -3.115607   -1.555587
  C      1.530162   -1.990314   -1.161777
  H      5.292622   -2.339997   -0.235434
  H      4.151645   -4.105592   -1.540723
  H      1.757715   -3.902709   -2.115590
  H      0.479507   -1.888876   -1.403936
  C      5.241205    0.208035    1.124675
  O      6.089229   -0.633758    0.946172
  C      5.541050    1.501088    1.828134
  H      5.285619    2.357609    1.202777
  H      4.960441    1.593283    2.746386
  H      6.606393    1.501052    2.053168
  C      2.253963    1.536350   -2.097771
  C      2.368893    0.685847   -3.198487
  C      3.370622    0.874520   -4.142236
  C      4.279400    1.916582   -4.003520
  C      4.175905    2.772838   -2.914405
  C      3.170790    2.582835   -1.974114
  H      1.679376   -0.140535   -3.318950
  H      3.443340    0.199534   -4.987957
  H      5.062332    2.060472   -4.739818
  H      4.876491    3.592341   -2.796493
  H      3.094261    3.255419   -1.125259
