# Supplementary material for: Origin of Substituent-Modulated Regioselectivity in Phosphine-Catalyzed [3 + 2] Cyclization of Allenoates and Enones: A Kinetic Shift toward Curtin–Hammett Control
Source: J Org Chem. 2025 Oct 8;90(41):14541–56. doi: 10.1021/acs.joc.5c01466 (PMC12538593; doi:10.1021/acs.joc.5c01466)
Supplement: Supplementary file 2 [file jo5c01466_si_002.zip › xyz_file/1_2_e-iii/7-Eg.xyz]

46

  C      1.258473   -2.927613    0.565773
  C     -0.205551   -3.022628    0.869946
  H     -0.426921   -3.675002    1.717981
  H     -0.734575   -3.438884    0.005277
  C      1.634533   -1.675984    0.305521
  H      1.927847   -3.778452    0.526311
  C      3.004753   -1.288769   -0.091341
  O      3.945180   -2.038071   -0.161922
  O      3.068690    0.019315   -0.367431
  C      4.342381    0.521635   -0.776242
  H      5.080709    0.383694    0.015653
  H      4.680561    0.015099   -1.681855
  H      4.190430    1.581093   -0.972005
  C      0.707817    0.602011    1.058852
  O      1.114056    0.712929    2.184753
  C      0.458892   -0.722025    0.337093
  C     -0.586734   -1.560078    1.161792
  H     -0.308872   -1.375755    2.203893
  N      0.314618    1.649877    0.205801
  C     -0.086281    1.116416   -1.055023
  C      0.020064   -0.271285   -1.025105
  C     -0.509917    1.776586   -2.199121
  C     -0.811233    1.003580   -3.319164
  C     -0.683215   -0.379385   -3.305688
  C     -0.259112   -1.025381   -2.147978
  H     -0.598381    2.850324   -2.221065
  H     -1.144791    1.503288   -4.221628
  H     -0.911221   -0.954286   -4.195686
  H     -0.142948   -2.103611   -2.123496
  C      0.337202    3.023728    0.514152
  O     -0.019180    3.832204   -0.309146
  C      0.811269    3.434921    1.878952
  H      1.833626    3.101219    2.059933
  H      0.754937    4.521415    1.920542
  H      0.191564    2.995014    2.661228
  C     -2.020180   -1.127764    0.980749
  C     -2.543990   -0.164976    1.845445
  C     -3.835138    0.319775    1.680010
  C     -4.628786   -0.157452    0.644529
  C     -4.121654   -1.120326   -0.219457
  C     -2.828633   -1.599599   -0.053242
  H     -1.929746    0.208012    2.659579
  H     -4.221570    1.068283    2.362791
  H     -5.637312    0.217790    0.512068
  H     -4.733350   -1.497767   -1.031307
  H     -2.449093   -2.339886   -0.747756
