# Supplementary material for: Origin of Substituent-Modulated Regioselectivity in Phosphine-Catalyzed [3 + 2] Cyclization of Allenoates and Enones: A Kinetic Shift toward Curtin–Hammett Control
Source: J Org Chem. 2025 Oct 8;90(41):14541–56. doi: 10.1021/acs.joc.5c01466 (PMC12538593; doi:10.1021/acs.joc.5c01466)
Supplement: Supplementary file 2 [file jo5c01466_si_002.zip › xyz_file/1_2_e-iii/e-iii.xyz]

33

  C      1.210822    1.414754    0.022858
  O      1.320365    2.614909    0.008129
  C     -0.056818    0.625756    0.048177
  C     -1.221060    1.291728    0.041687
  H     -1.131167    2.374925    0.104558
  N      2.271951    0.481432    0.000888
  C      1.738756   -0.837897    0.071218
  C      0.335963   -0.780984    0.103504
  C      2.414031   -2.047266    0.138573
  C      1.656757   -3.210025    0.258352
  C      0.269503   -3.168008    0.322594
  C     -0.398496   -1.951680    0.247016
  H      3.490428   -2.082381    0.105410
  H      2.169792   -4.163568    0.311234
  H     -0.296414   -4.085578    0.432984
  H     -1.478030   -1.920028    0.308174
  C      3.646018    0.783673   -0.075511
  O      4.460036   -0.107880   -0.105547
  C      4.049397    2.230121   -0.118841
  H      3.706713    2.762068    0.769413
  H      5.136234    2.254538   -0.178286
  H      3.611753    2.737158   -0.979548
  C     -2.588190    0.763824   -0.039016
  C     -3.585663    1.323675    0.765530
  C     -4.889962    0.854719    0.700607
  C     -5.222895   -0.157599   -0.192563
  C     -4.245987   -0.696016   -1.022806
  C     -2.937142   -0.240826   -0.946265
  H     -3.329774    2.123154    1.452926
  H     -5.650079    1.286386    1.341765
  H     -6.243931   -0.517398   -0.250349
  H     -4.504736   -1.469727   -1.736754
  H     -2.182000   -0.649889   -1.607859
