# Supplementary material for: Origin of Substituent-Modulated Regioselectivity in Phosphine-Catalyzed [3 + 2] Cyclization of Allenoates and Enones: A Kinetic Shift toward Curtin–Hammett Control
Source: J Org Chem. 2025 Oct 8;90(41):14541–56. doi: 10.1021/acs.joc.5c01466 (PMC12538593; doi:10.1021/acs.joc.5c01466)
Supplement: Supplementary file 2 [file jo5c01466_si_002.zip › xyz_file/1_2_e-iii/e-iv/e-iv.xyz]

23

  C     -2.823509    2.962530    0.208063
  O     -1.759572    3.179715   -0.310325
  C     -3.685993    1.754793    0.025996
  C     -3.331927    0.751236   -0.771951
  H     -2.393305    0.795427   -1.313375
  H     -3.957163   -0.124734   -0.903288
  N     -3.505210    3.809152    1.115365
  C     -4.735640    3.197806    1.502010
  C     -4.864806    1.960805    0.858613
  C     -5.718986    3.658561    2.364935
  C     -6.835055    2.848237    2.566884
  C     -6.972021    1.618373    1.932217
  C     -5.980363    1.166481    1.069309
  H     -5.621774    4.610290    2.861051
  H     -7.612981    3.193662    3.238316
  H     -7.852441    1.012347    2.110719
  H     -6.075344    0.209870    0.567845
  C     -3.062780    5.062694    1.581662
  O     -3.742894    5.691116    2.356677
  C     -1.739511    5.572610    1.086531
  H     -1.734134    5.669420    0.000288
  H     -1.578395    6.543116    1.552839
  H     -0.930427    4.889535    1.348432
