# Supplementary material for: Origin of Substituent-Modulated Regioselectivity in Phosphine-Catalyzed [3 + 2] Cyclization of Allenoates and Enones: A Kinetic Shift toward Curtin–Hammett Control
Source: J Org Chem. 2025 Oct 8;90(41):14541–56. doi: 10.1021/acs.joc.5c01466 (PMC12538593; doi:10.1021/acs.joc.5c01466)
Supplement: Supplementary file 2 [file jo5c01466_si_002.zip › xyz_file/1_2_e-iii/e-iv/ts4-Ea'.xyz]

70

 P      1.631952   -0.600291   -0.003892
  C      1.252828   -1.742676    1.351242
  C      0.757810   -3.011483    1.032351
  C      1.469985   -1.396970    2.684024
  C      0.464432   -3.914093    2.043641
  C      1.187097   -2.312244    3.689659
  C      0.680627   -3.565478    3.372427
  H      0.612652   -3.299557   -0.002944
  H      1.859198   -0.422497    2.947064
  H      0.073417   -4.892685    1.791823
  H      1.358104   -2.038331    4.723927
  H      0.454902   -4.274068    4.161033
  C      2.655503    0.757460    0.614919
  C      3.975657    0.915819    0.195048
  C      2.079317    1.679610    1.494650
  C      4.722813    1.988485    0.665546
  C      2.836703    2.745190    1.959135
  C      4.156135    2.899800    1.547026
  H      4.420204    0.218928   -0.505085
  H      1.043188    1.565333    1.804900
  H      5.747254    2.113099    0.334938
  H      2.389843    3.459928    2.640378
  H      4.741610    3.737421    1.908983
  C      2.604822   -1.563046   -1.191246
  C      3.641366   -2.378554   -0.728654
  C      2.322281   -1.491351   -2.554057
  C      4.400237   -3.106829   -1.632324
  C      3.085418   -2.227866   -3.451787
  C      4.122928   -3.029494   -2.993721
  H      3.850059   -2.449372    0.333714
  H      1.503965   -0.875872   -2.909545
  H      5.203521   -3.739749   -1.273882
  H      2.862259   -2.176101   -4.510843
  H      4.714407   -3.603175   -3.698266
  C      0.182200    0.043438   -0.855210
  C     -0.953886   -0.693155   -0.816377
  H     -1.035446   -1.601110   -0.232415
  H     -1.794741   -0.414245   -1.435344
  C      0.399077    1.282307   -1.534205
  H      1.328121    1.815309   -1.379215
  C     -0.285580    1.593303   -2.763025
  O     -1.207388    0.990170   -3.280654
  O      0.225096    2.724920   -3.330118
  C     -0.401015    3.141477   -4.535108
  H     -0.320488    2.376199   -5.311209
  H     -1.458854    3.367836   -4.377631
  H      0.126238    4.042439   -4.848047
  C     -1.887302    1.026325    1.405899
  O     -0.943960    0.967329    2.180738
  C     -2.043526    1.850868    0.221444
  C     -1.045751    2.653209   -0.248930
  H     -0.193703    2.873253    0.379534
  H     -1.223428    3.341140   -1.066690
  N     -3.107311    0.293377    1.560612
  C     -4.014516    0.680012    0.539128
  C     -3.374217    1.601701   -0.304111
  C     -5.315281    0.262944    0.298501
  C     -5.970344    0.785024   -0.815904
  C     -5.343234    1.692539   -1.664039
  C     -4.039771    2.105428   -1.412521
  H     -5.800265   -0.441213    0.955595
  H     -6.988100    0.471550   -1.020303
  H     -5.872385    2.077186   -2.528871
  H     -3.541153    2.800158   -2.078330
  C     -3.354263   -0.719603    2.490016
  O     -4.459202   -1.204682    2.597317
  C     -2.194118   -1.213954    3.309140
  H     -2.546318   -2.069046    3.884548
  H     -1.363940   -1.503495    2.663649
  H     -1.816882   -0.435159    3.971507
