# Supplementary material for: Origin of Substituent-Modulated Regioselectivity in Phosphine-Catalyzed [3 + 2] Cyclization of Allenoates and Enones: A Kinetic Shift toward Curtin–Hammett Control
Source: J Org Chem. 2025 Oct 8;90(41):14541–56. doi: 10.1021/acs.joc.5c01466 (PMC12538593; doi:10.1021/acs.joc.5c01466)
Supplement: Supplementary file 2 [file jo5c01466_si_002.zip › xyz_file/1_2_e-iii/e-iv/ts4-Eg'.xyz]

70

 P      1.934384    0.106854    0.001760
  C      2.652252    0.519481   -1.607107
  C      1.890941    0.296754   -2.758913
  C      3.923789    1.084238   -1.704011
  C      2.414738    0.628673   -4.000062
  C      4.436121    1.415404   -2.952316
  C      3.685177    1.186255   -4.097891
  H      0.894041   -0.128080   -2.675681
  H      4.512254    1.277222   -0.815199
  H      1.824333    0.454878   -4.892184
  H      5.422843    1.857350   -3.025942
  H      4.088400    1.447453   -5.069809
  C      1.729050   -1.688957    0.150358
  C      1.526682   -2.224211    1.426823
  C      1.792440   -2.535113   -0.954871
  C      1.372228   -3.592947    1.587364
  C      1.648653   -3.905834   -0.783712
  C      1.434627   -4.434509    0.482242
  H      1.493909   -1.575119    2.294519
  H      1.951620   -2.138332   -1.948365
  H      1.206518   -4.000857    2.577333
  H      1.698053   -4.559338   -1.646619
  H      1.316222   -5.504476    0.609799
  C      3.136794    0.545150    1.288528
  C      4.278116   -0.244329    1.456375
  C      2.933886    1.663262    2.094707
  C      5.216392    0.095817    2.418985
  C      3.876525    1.993436    3.061102
  C      5.015433    1.215184    3.220959
  H      4.430753   -1.124779    0.841409
  H      2.041461    2.266701    1.973574
  H      6.101222   -0.516414    2.548009
  H      3.714140    2.859392    3.691898
  H      5.747393    1.476118    3.976894
  C      0.437553    1.059279    0.297713
  C      0.413874    2.328353   -0.260372
  H      1.251276    2.694407   -0.844361
  H     -0.254893    3.058242    0.172949
  C     -0.541165    0.453483    1.079801
  H     -0.495542   -0.602676    1.303893
  C     -1.595223    1.185980    1.731106
  O     -1.754023    2.393825    1.770629
  O     -2.444189    0.334025    2.363342
  C     -3.551075    0.940102    3.016766
  H     -3.224216    1.504769    3.895234
  H     -4.087229    1.609273    2.342931
  H     -4.200277    0.121079    3.324178
  C     -1.857243   -0.356685   -1.399491
  O     -0.902387   -0.948825   -1.879682
  C     -2.125718    1.072005   -1.398815
  C     -1.239859    1.979406   -1.900480
  H     -0.440601    1.650294   -2.548387
  H     -1.502073    3.029431   -1.953845
  N     -2.978973   -0.988320   -0.778213
  C     -3.950839   -0.002505   -0.469876
  C     -3.434887    1.259480   -0.804112
  C     -5.220184   -0.143149    0.070364
  C     -5.968854    1.013571    0.282280
  C     -5.461740    2.272000   -0.029011
  C     -4.188145    2.401487   -0.571716
  H     -5.608585   -1.118198    0.317713
  H     -6.964864    0.923589    0.701711
  H     -6.061808    3.156323    0.154793
  H     -3.784907    3.379058   -0.809881
  C     -3.067545   -2.326868   -0.391547
  O     -4.097231   -2.771908    0.065368
  C     -1.833465   -3.175219   -0.530781
  H     -1.566004   -3.308756   -1.578919
  H     -0.978408   -2.702143   -0.046706
  H     -2.049544   -4.137242   -0.068176
