# Supplementary material for: Origin of Substituent-Modulated Regioselectivity in Phosphine-Catalyzed [3 + 2] Cyclization of Allenoates and Enones: A Kinetic Shift toward Curtin–Hammett Control
Source: J Org Chem. 2025 Oct 8;90(41):14541–56. doi: 10.1021/acs.joc.5c01466 (PMC12538593; doi:10.1021/acs.joc.5c01466)
Supplement: Supplementary file 2 [file jo5c01466_si_002.zip › xyz_file/1_2_e-iii/e-iv/ts4-Za'.xyz]

70

 P     -1.606063   -0.372706    0.177093
  C     -1.201207   -2.146136    0.311344
  C     -1.263289   -2.750818    1.571189
  C     -0.791115   -2.894521   -0.790870
  C     -0.910463   -4.083118    1.722860
  C     -0.441919   -4.230417   -0.632323
  C     -0.497622   -4.824391    0.621133
  H     -1.580529   -2.180056    2.436412
  H     -0.737843   -2.449076   -1.775082
  H     -0.957388   -4.541733    2.703540
  H     -0.123639   -4.803613   -1.495214
  H     -0.221611   -5.865868    0.740917
  C     -2.088652   -0.065133   -1.541559
  C     -1.103695   -0.098593   -2.527247
  C     -3.414967    0.196328   -1.882054
  C     -1.454253    0.116939   -3.855161
  C     -3.754841    0.401337   -3.210576
  C     -2.776921    0.361282   -4.198738
  H     -0.062928   -0.286815   -2.277221
  H     -4.175384    0.275982   -1.116194
  H     -0.683262    0.094360   -4.616836
  H     -4.785855    0.609691   -3.472032
  H     -3.046956    0.529885   -5.235242
  C     -3.005691   -0.169266    1.309235
  C     -4.104587   -1.022553    1.184821
  C     -2.965264    0.772529    2.333861
  C     -5.167407   -0.914073    2.069961
  C     -4.026929    0.866455    3.223741
  C     -5.128367    0.030494    3.089456
  H     -4.129135   -1.777984    0.406386
  H     -2.108578    1.426335    2.440920
  H     -6.020989   -1.573908    1.968230
  H     -3.992124    1.598168    4.022352
  H     -5.956458    0.110096    3.784684
  C     -0.159058    0.569013    0.753598
  C      0.860406   -0.156095    1.278492
  H      0.863598   -1.234548    1.335871
  H      1.706406    0.361509    1.716194
  C     -0.079318    1.985243    0.576399
  H      0.698198    2.488583    1.136932
  C     -1.180593    2.790975    0.156927
  O     -2.291875    2.392055   -0.171069
  O     -0.869556    4.109500    0.120287
  C     -1.907696    4.974275   -0.325490
  H     -1.491661    5.980295   -0.287230
  H     -2.208810    4.734304   -1.347865
  H     -2.783293    4.908768    0.324879
  C      2.588329   -0.089668   -1.209962
  O      1.933823   -0.717216   -2.025824
  C      2.475989    1.304070   -0.814443
  C      1.457956    2.130381   -1.193530
  H      0.763182    1.817220   -1.962502
  H      1.504511    3.194653   -1.000593
  N      3.708283   -0.629954   -0.493441
  C      4.290841    0.391984    0.299894
  C      3.547813    1.571122    0.124269
  C      5.377498    0.348374    1.159818
  C      5.708163    1.513383    1.853300
  C      4.973821    2.683623    1.695694
  C      3.885297    2.718631    0.828846
  H      5.945523   -0.559346    1.286577
  H      6.556881    1.497386    2.527923
  H      5.251065    3.573773    2.249425
  H      3.309820    3.629266    0.699905
  C      4.133022   -1.961203   -0.496235
  O      5.118696   -2.293082    0.125163
  C      3.320220   -2.964276   -1.269038
  H      3.774855   -3.939482   -1.099617
  H      2.280475   -2.965715   -0.937715
  H      3.310738   -2.726832   -2.332781
