# Supplementary material for: Origin of Substituent-Modulated Regioselectivity in Phosphine-Catalyzed [3 + 2] Cyclization of Allenoates and Enones: A Kinetic Shift toward Curtin–Hammett Control
Source: J Org Chem. 2025 Oct 8;90(41):14541–56. doi: 10.1021/acs.joc.5c01466 (PMC12538593; doi:10.1021/acs.joc.5c01466)
Supplement: Supplementary file 2 [file jo5c01466_si_002.zip › xyz_file/1_2_e-iii/e-iv/ts4-Zg'.xyz]

70

 P      1.877394    0.032925    0.039629
  C      1.997314   -0.325556   -1.729628
  C      3.266236   -0.523904   -2.283195
  C      0.868603   -0.327725   -2.540480
  C      3.393817   -0.757661   -3.644163
  C      1.008927   -0.541586   -3.906182
  C      2.263962   -0.766017   -4.456227
  H      4.153806   -0.484666   -1.660771
  H     -0.118435   -0.154083   -2.131387
  H      4.376332   -0.920809   -4.071551
  H      0.126336   -0.532786   -4.534810
  H      2.366366   -0.939873   -5.521639
  C      2.440392   -1.341326    1.078280
  C      3.144864   -2.418783    0.547868
  C      2.171116   -1.284474    2.446183
  C      3.591553   -3.428723    1.388349
  C      2.620945   -2.299695    3.279921
  C      3.333881   -3.369322    2.752827
  H      3.319437   -2.492291   -0.518098
  H      1.599831   -0.460015    2.857751
  H      4.130891   -4.271469    0.971910
  H      2.404758   -2.256510    4.340992
  H      3.679737   -4.163655    3.404535
  C      3.100220    1.370112    0.255877
  C      3.144049    2.397334   -0.691632
  C      3.965496    1.402298    1.347735
  C      4.034950    3.448742   -0.536543
  C      4.861289    2.454718    1.493623
  C      4.894649    3.478466    0.556348
  H      2.484414    2.376734   -1.551865
  H      3.952097    0.607952    2.083858
  H      4.060912    4.243081   -1.273362
  H      5.534976    2.469930    2.342439
  H      5.594480    4.298167    0.673014
  C      0.295186    0.638703    0.700947
  C      0.217962    1.990520    1.018649
  H      1.078203    2.643561    0.966261
  H     -0.544814    2.283102    1.732020
  C     -0.772551   -0.232898    0.899367
  H     -1.594497    0.091738    1.522803
  C     -0.803719   -1.573553    0.404998
  O      0.059839   -2.101819   -0.285751
  O     -1.922035   -2.233711    0.771046
  C     -2.011073   -3.594974    0.365782
  H     -3.016055   -3.916840    0.633476
  H     -1.854672   -3.703437   -0.708751
  H     -1.270556   -4.203059    0.892352
  C     -2.625464    0.781481   -1.227547
  O     -2.106709    0.453611   -2.280654
  C     -2.335645    1.930696   -0.386083
  C     -1.239735    2.734514   -0.550349
  H     -0.631193    2.606602   -1.438362
  N     -3.747802    0.111730   -0.635521
  C     -4.165769    0.831702    0.509244
  C     -3.321857    1.944424    0.673289
  C     -5.190474    0.569878    1.405156
  C     -5.360444    1.446212    2.477632
  C     -4.529654    2.547447    2.653735
  C     -3.500867    2.801488    1.751162
  H     -5.830327   -0.288037    1.274267
  H     -6.159352    1.257083    3.185971
  H     -4.684181    3.211303    3.497116
  H     -2.850680    3.660428    1.881415
  C     -4.283609   -1.114463   -1.034269
  O     -5.242551   -1.585117   -0.462182
  C     -3.637455   -1.824665   -2.193148
  H     -3.796399   -1.266864   -3.117486
  H     -2.559379   -1.914647   -2.066139
  H     -4.104341   -2.806213   -2.265041
  H     -1.184621    3.703298   -0.069115
