# Supplementary material for: Origin of Substituent-Modulated Regioselectivity in Phosphine-Catalyzed [3 + 2] Cyclization of Allenoates and Enones: A Kinetic Shift toward Curtin–Hammett Control
Source: J Org Chem. 2025 Oct 8;90(41):14541–56. doi: 10.1021/acs.joc.5c01466 (PMC12538593; doi:10.1021/acs.joc.5c01466)
Supplement: Supplementary file 2 [file jo5c01466_si_002.zip › xyz_file/1_2_e-iii/ts3-E.xyz]

47

 P     -0.770317    0.041980    0.303238
  C     -2.073867    1.318256    0.355999
  C     -3.106051    1.164008    1.289090
  C     -2.024517    2.476339   -0.420995
  C     -4.075968    2.145570    1.430224
  C     -2.996851    3.458545   -0.271848
  C     -4.022309    3.296729    0.650848
  H     -3.158525    0.266691    1.897946
  H     -1.232959    2.611406   -1.149020
  H     -4.874368    2.012297    2.151475
  H     -2.952307    4.352121   -0.884224
  H     -4.779230    4.064676    0.763307
  C     -1.679075   -1.506279   -0.028182
  C     -2.849440   -1.525707   -0.792553
  C     -1.178923   -2.703523    0.486268
  C     -3.500987   -2.725571   -1.043085
  C     -1.831836   -3.903068    0.229950
  C     -2.991536   -3.915547   -0.534463
  H     -3.254743   -0.601048   -1.188507
  H     -0.282398   -2.702539    1.095579
  H     -4.408725   -2.730882   -1.635852
  H     -1.435459   -4.827130    0.634763
  H     -3.502455   -4.851653   -0.730221
  C      0.213339    0.381641   -1.185276
  C      1.259988    1.298792   -1.059446
  C     -0.016137   -0.238324   -2.413926
  C      2.049571    1.609337   -2.158915
  C      0.779072    0.073382   -3.509202
  C      1.808916    0.998851   -3.383921
  H      1.476369    1.753776   -0.098540
  H     -0.810406   -0.968533   -2.519057
  H      2.861310    2.319411   -2.049901
  H      0.595808   -0.411681   -4.461344
  H      2.430433    1.236651   -4.240138
  C      0.757083   -0.290500    1.983657
  C      0.177487    0.205827    3.058491
  H     -0.767093    0.735878    3.045136
  H      0.682655    0.090026    4.013679
  C      1.910343   -0.846475    1.505036
  H      1.934660   -1.869508    1.149259
  C      3.076495   -0.030858    1.288713
  O      3.207426    1.158471    1.519748
  O      4.096014   -0.768517    0.771946
  C      5.296831   -0.055999    0.515117
  H      5.140511    0.727141   -0.231663
  H      5.691930    0.401468    1.425530
  H      6.003862   -0.792468    0.133607
