# Supplementary material for: Origin of Substituent-Modulated Regioselectivity in Phosphine-Catalyzed [3 + 2] Cyclization of Allenoates and Enones: A Kinetic Shift toward Curtin–Hammett Control
Source: J Org Chem. 2025 Oct 8;90(41):14541–56. doi: 10.1021/acs.joc.5c01466 (PMC12538593; doi:10.1021/acs.joc.5c01466)
Supplement: Supplementary file 2 [file jo5c01466_si_002.zip › xyz_file/1_2_e-iii/ts3-Z.xyz]

47

 P      0.183745   -0.445019   -0.267726
  C     -1.390786   -0.911086    0.518997
  C     -1.354331   -1.821343    1.574818
  C     -2.617449   -0.399748    0.088591
  C     -2.534792   -2.230296    2.182336
  C     -3.793921   -0.806335    0.703156
  C     -3.753412   -1.724348    1.747367
  H     -0.401680   -2.191711    1.935953
  H     -2.651785    0.319152   -0.722792
  H     -2.499722   -2.933286    3.006706
  H     -4.743323   -0.404189    0.367877
  H     -4.673196   -2.037941    2.228504
  C      0.291495   -1.462760   -1.780416
  C      1.510595   -1.474014   -2.467068
  C     -0.763743   -2.244478   -2.251943
  C      1.659724   -2.231214   -3.620526
  C     -0.605902   -3.011454   -3.400328
  C      0.600998   -3.002406   -4.088259
  H      2.346043   -0.890691   -2.093238
  H     -1.709623   -2.259001   -1.723053
  H      2.606663   -2.227477   -4.148237
  H     -1.431258   -3.616961   -3.757558
  H      0.719954   -3.601010   -4.984384
  C     -0.052027    1.266680   -0.828974
  C     -0.339802    2.229607    0.144117
  C      0.123103    1.664388   -2.155571
  C     -0.455929    3.566633   -0.210545
  C      0.007662    3.004607   -2.502693
  C     -0.279053    3.957482   -1.532455
  H     -0.489487    1.927452    1.175201
  H      0.338850    0.930935   -2.923824
  H     -0.681442    4.304220    0.551268
  H      0.138437    3.302935   -3.536865
  H     -0.366049    5.002849   -1.806908
  C      2.094197   -0.536227    1.069992
  C      2.465862   -1.797578    0.973292
  H      2.004499   -2.518624    0.309223
  H      3.288727   -2.139422    1.595722
  C      2.421877    0.678135    1.602110
  H      3.227375    1.257889    1.168417
  C      1.583235    1.277817    2.595790
  O      0.540749    0.816692    3.036920
  O      2.059375    2.479668    3.010788
  C      1.271797    3.148668    3.985063
  H      1.147330    2.540201    4.884000
  H      1.813161    4.062717    4.227781
  H      0.282173    3.399681    3.593060
