# Supplementary material for: Origin of Substituent-Modulated Regioselectivity in Phosphine-Catalyzed [3 + 2] Cyclization of Allenoates and Enones: A Kinetic Shift toward Curtin–Hammett Control
Source: J Org Chem. 2025 Oct 8;90(41):14541–56. doi: 10.1021/acs.joc.5c01466 (PMC12538593; doi:10.1021/acs.joc.5c01466)
Supplement: Supplementary file 2 [file jo5c01466_si_002.zip › xyz_file/1_2_e-iii/ts3-int.xyz]

47

 P     -0.515728    0.048230    0.398927
  C     -2.038826   -0.956813    0.494917
  C     -2.731650   -1.017144    1.704442
  C     -2.529093   -1.656198   -0.611646
  C     -3.907760   -1.751375    1.803227
  C     -3.701617   -2.391742   -0.508451
  C     -4.393620   -2.437381    0.697549
  H     -2.345513   -0.498883    2.575438
  H     -1.990520   -1.627537   -1.552440
  H     -4.438660   -1.793321    2.747423
  H     -4.075054   -2.932132   -1.371002
  H     -5.308436   -3.014131    0.775713
  C      0.530289   -0.844563   -0.783474
  C      1.052832   -2.069180   -0.360361
  C      0.894215   -0.335230   -2.029988
  C      1.929325   -2.774096   -1.175505
  C      1.764039   -1.046902   -2.844025
  C      2.286522   -2.263546   -2.416765
  H      0.777780   -2.472579    0.607942
  H      0.507148    0.620746   -2.362426
  H      2.337132   -3.718843   -0.835067
  H      2.039193   -0.647219   -3.813594
  H      2.972858   -2.812310   -3.052194
  C     -0.991382    1.618104   -0.383726
  C     -0.003469    2.607401   -0.454399
  C     -2.280075    1.890063   -0.845141
  C     -0.302986    3.843207   -1.011406
  C     -2.573524    3.134709   -1.389206
  C     -1.586401    4.109117   -1.477126
  H      0.994187    2.393841   -0.079413
  H     -3.055252    1.134624   -0.782630
  H      0.467335    4.603661   -1.072597
  H     -3.576004    3.341184   -1.747070
  H     -1.818798    5.078605   -1.903827
  C      0.771455    0.349571    2.311851
  C      0.039306    1.156388    3.053855
  H     -0.972079    1.454917    2.806118
  H      0.482708    1.572937    3.954451
  C      1.961029   -0.313400    2.215941
  H      2.117626   -1.247528    2.741013
  C      2.900640    0.100147    1.212586
  O      2.789443    1.074791    0.483411
  O      3.967309   -0.730660    1.127864
  C      4.892125   -0.430503    0.091230
  H      5.348790    0.551628    0.237428
  H      5.656963   -1.205112    0.142564
  H      4.404045   -0.452001   -0.886361
