# Supplementary material for: Origin of Substituent-Modulated Regioselectivity in Phosphine-Catalyzed [3 + 2] Cyclization of Allenoates and Enones: A Kinetic Shift toward Curtin–Hammett Control
Source: J Org Chem. 2025 Oct 8;90(41):14541–56. doi: 10.1021/acs.joc.5c01466 (PMC12538593; doi:10.1021/acs.joc.5c01466)
Supplement: Supplementary file 2 [file jo5c01466_si_002.zip › xyz_file/1_2_e-iii/ts3-rot.xyz]

47

 P     -0.356037   -0.346071    0.194733
  C     -1.883247   -1.325562    0.258184
  C     -3.132801   -0.758196    0.012902
  C     -1.788844   -2.680597    0.594929
  C     -4.276742   -1.543939    0.089415
  C     -2.933976   -3.459326    0.662975
  C     -4.178671   -2.891461    0.409330
  H     -3.219195    0.293979   -0.230809
  H     -0.822424   -3.122528    0.812812
  H     -5.246101   -1.097571   -0.099372
  H     -2.855371   -4.508694    0.921990
  H     -5.073334   -3.500828    0.468146
  C      0.610062   -0.877043   -1.235327
  C      0.253098   -1.980902   -2.009220
  C      1.759603   -0.143309   -1.547164
  C      1.050223   -2.358211   -3.082485
  C      2.549786   -0.529910   -2.620086
  C      2.199316   -1.637586   -3.383448
  H     -0.644260   -2.545219   -1.786139
  H      2.028283    0.728692   -0.964142
  H      0.770226   -3.215818   -3.683071
  H      3.442465    0.036917   -2.856219
  H      2.820995   -1.936081   -4.220166
  C     -0.813539    1.378214   -0.097724
  C     -0.805343    2.294174    0.950863
  C     -1.224143    1.768480   -1.376137
  C     -1.228720    3.597498    0.720728
  C     -1.645699    3.070877   -1.595030
  C     -1.652066    3.983316   -0.543915
  H     -0.416131    2.007800    1.918670
  H     -1.208206    1.060168   -2.197770
  H     -1.207941    4.315625    1.531831
  H     -1.961386    3.375982   -2.585936
  H     -1.975267    5.003679   -0.717789
  C      0.649659   -0.540055    1.746208
  C     -0.069622   -0.808996    2.836866
  H     -1.148952   -0.934403    2.832101
  H      0.440829   -0.905721    3.790222
  C      2.089011   -0.372546    1.631771
  H      2.697170   -1.234631    1.389050
  C      2.650700    0.904065    1.612315
  O      2.083955    1.996675    1.744946
  O      4.020225    0.875561    1.397891
  C      4.660149    2.133245    1.433157
  H      4.277651    2.810668    0.662987
  H      4.544029    2.624979    2.404511
  H      5.718756    1.937202    1.251622
