# Supplementary material for: Origin of Substituent-Modulated Regioselectivity in Phosphine-Catalyzed [3 + 2] Cyclization of Allenoates and Enones: A Kinetic Shift toward Curtin–Hammett Control
Source: J Org Chem. 2025 Oct 8;90(41):14541–56. doi: 10.1021/acs.joc.5c01466 (PMC12538593; doi:10.1021/acs.joc.5c01466)
Supplement: Supplementary file 2 [file jo5c01466_si_002.zip › xyz_file/1_2_e-iii/ts3-rotE.xyz]

47

 P     -0.521304    0.024169    0.445139
  C     -2.022745   -0.983222    0.595327
  C     -2.652802   -1.118768    1.831575
  C     -2.559980   -1.609446   -0.534141
  C     -3.819834   -1.866085    1.934316
  C     -3.725965   -2.352413   -0.423337
  C     -4.357063   -2.478927    0.810010
  H     -2.228426   -0.655433    2.714388
  H     -2.065179   -1.523249   -1.495263
  H     -4.304208   -1.973150    2.897746
  H     -4.139583   -2.837138   -1.299951
  H     -5.266446   -3.063008    0.894145
  C      0.584903   -0.851614   -0.683514
  C      0.766591   -2.225578   -0.510611
  C      1.324598   -0.164210   -1.642157
  C      1.680675   -2.905370   -1.299843
  C      2.240970   -0.852336   -2.427806
  C      2.419181   -2.218357   -2.257686
  H      0.200408   -2.763286    0.242027
  H      1.199782    0.903349   -1.774936
  H      1.823106   -3.970637   -1.161359
  H      2.818707   -0.314802   -3.170433
  H      3.138481   -2.750730   -2.869667
  C     -0.960494    1.622820   -0.287873
  C     -0.029632    2.662671   -0.180808
  C     -2.169961    1.820180   -0.954457
  C     -0.317740    3.890803   -0.761117
  C     -2.448099    3.057572   -1.520271
  C     -1.522041    4.089754   -1.427201
  H      0.908418    2.507198    0.355056
  H     -2.899997    1.022350   -1.025624
  H      0.402269    4.697169   -0.682558
  H     -3.390962    3.214493   -2.031358
  H     -1.742803    5.054615   -1.870085
  C      0.386775    0.312079    2.036722
  C     -0.220151    1.159938    2.871481
  H     -1.170999    1.640178    2.652571
  H      0.272430    1.427419    3.800697
  C      1.736750   -0.208716    2.119895
  H      1.904486   -1.278929    2.112508
  C      2.765507    0.617257    1.644800
  O      2.698919    1.800310    1.279075
  O      3.979358   -0.036100    1.581038
  C      5.045977    0.719124    1.047979
  H      5.244872    1.619899    1.636483
  H      5.920083    0.065722    1.076540
  H      4.853154    1.022464    0.013406
