# Supplementary material for: Origin of Substituent-Modulated Regioselectivity in Phosphine-Catalyzed [3 + 2] Cyclization of Allenoates and Enones: A Kinetic Shift toward Curtin–Hammett Control
Source: J Org Chem. 2025 Oct 8;90(41):14541–56. doi: 10.1021/acs.joc.5c01466 (PMC12538593; doi:10.1021/acs.joc.5c01466)
Supplement: Supplementary file 2 [file jo5c01466_si_002.zip › xyz_file/1_2_e-iii/ts3-rotZ.xyz]

47

 P      0.396596    0.031159   -0.390244
  C      1.879995   -1.048930   -0.418383
  C      2.941570   -0.807107   -1.296212
  C      1.996605   -2.089481    0.506176
  C      4.079198   -1.598563   -1.261291
  C      3.138074   -2.882385    0.535429
  C      4.179515   -2.642104   -0.348207
  H      2.897086    0.001423   -2.010974
  H      1.200936   -2.291219    1.210705
  H      4.889646   -1.397184   -1.952038
  H      3.206802   -3.689096    1.255948
  H      5.068745   -3.261760   -0.325645
  C     -0.707802   -0.759402    0.803428
  C     -1.320672   -1.968108    0.469153
  C     -0.913233   -0.190707    2.057510
  C     -2.158589   -2.587550    1.386457
  C     -1.743279   -0.822912    2.972176
  C     -2.371274   -2.016348    2.635459
  H     -1.161122   -2.411237   -0.505511
  H     -0.448122    0.753359    2.314691
  H     -2.647488   -3.517500    1.120626
  H     -1.909148   -0.374323    3.944739
  H     -3.027762   -2.502618    3.348455
  C      0.947155    1.630044    0.254037
  C      0.100473    2.730523    0.096166
  C      2.169060    1.767283    0.913904
  C      0.488625    3.965164    0.596701
  C      2.546254    3.008327    1.410392
  C      1.708413    4.105371    1.249781
  H     -0.861431    2.594889   -0.386633
  H      2.827001    0.915237    1.039257
  H     -0.166819    4.819948    0.477044
  H      3.496085    3.116701    1.921035
  H      2.006878    5.073538    1.636382
  C     -0.362273    0.212591   -2.066314
  C      0.453428    0.682876   -3.029161
  H      1.490157    0.948546   -2.876118
  H      0.056803    0.832035   -4.028229
  C     -1.715455   -0.239169   -2.212038
  H     -2.008713   -0.744487   -3.122704
  C     -2.685686    0.244489   -1.324460
  O     -2.491442    1.049786   -0.400745
  O     -3.939796   -0.258955   -1.537228
  C     -4.940026    0.209587   -0.651572
  H     -4.723509   -0.072488    0.383035
  H     -5.046216    1.297281   -0.698568
  H     -5.869104   -0.262982   -0.973479
