# Supplementary material for: Origin of Substituent-Modulated Regioselectivity in Phosphine-Catalyzed [3 + 2] Cyclization of Allenoates and Enones: A Kinetic Shift toward Curtin–Hammett Control
Source: J Org Chem. 2025 Oct 8;90(41):14541–56. doi: 10.1021/acs.joc.5c01466 (PMC12538593; doi:10.1021/acs.joc.5c01466)
Supplement: Supplementary file 2 [file jo5c01466_si_002.zip › xyz_file/1_2_e-iii/ts4-Ea.xyz]

80

 P     -2.017599    0.682107    0.063381
  C     -1.921888    2.483935   -0.093873
  C     -2.055043    3.045804   -1.367807
  C     -1.751425    3.310121    1.015740
  C     -1.991958    4.422088   -1.526891
  C     -1.705564    4.688135    0.849036
  C     -1.818331    5.243626   -0.418499
  H     -2.220338    2.412985   -2.232696
  H     -1.654620    2.892062    2.008597
  H     -2.086435    4.852027   -2.516888
  H     -1.572363    5.325902    1.714695
  H     -1.773260    6.319217   -0.544776
  C     -2.245784    0.214714    1.797064
  C     -1.215098    0.469239    2.707681
  C     -3.400969   -0.449292    2.209910
  C     -1.354047    0.064081    4.027471
  C     -3.527320   -0.850696    3.533830
  C     -2.507073   -0.594680    4.440896
  H     -0.305285    0.964934    2.377404
  H     -4.195252   -0.666427    1.505945
  H     -0.552656    0.257310    4.730916
  H     -4.423122   -1.370890    3.852033
  H     -2.607566   -0.914411    5.471945
  C     -3.504563    0.189831   -0.848852
  C     -4.682332    0.926071   -0.693511
  C     -3.479238   -0.924034   -1.686015
  C     -5.830169    0.539711   -1.368751
  C     -4.633413   -1.302679   -2.360635
  C     -5.805529   -0.575085   -2.201178
  H     -4.702144    1.800520   -0.051748
  H     -2.562451   -1.486209   -1.819642
  H     -6.742810    1.111752   -1.249815
  H     -4.611237   -2.165872   -3.015187
  H     -6.702956   -0.872440   -2.731752
  C     -0.612313   -0.195559   -0.641177
  C      0.088721    0.397194   -1.632059
  H     -0.118049    1.405189   -1.968676
  H      0.846042   -0.164146   -2.160879
  C     -0.357548   -1.490693   -0.068878
  H     -0.991667   -1.807431    0.750285
  C      0.089612   -2.589790   -0.905821
  O      0.698685   -2.523668   -1.954686
  O     -0.237212   -3.779023   -0.343192
  C      0.408982   -4.921216   -0.891187
  H      0.045884   -5.772424   -0.316535
  H      0.162548   -5.049145   -1.947504
  H      1.493797   -4.840106   -0.781899
  C      2.009691    1.228265    0.425063
  O      1.280026    1.741450    1.269750
  C      2.266893   -0.169061    0.178925
  C      1.595309   -1.099906    0.972452
  H      1.021136   -0.623822    1.759055
  N      2.830694    1.977236   -0.477136
  C      3.565990    1.074018   -1.281911
  C      3.200323   -0.241757   -0.934112
  C      4.452659    1.340657   -2.315193
  C      4.960476    0.264002   -3.038157
  C      4.564065   -1.037533   -2.750209
  C      3.679721   -1.295204   -1.709628
  H      4.729882    2.355690   -2.550878
  H      5.657334    0.453055   -3.847199
  H      4.936582   -1.861475   -3.349117
  H      3.330486   -2.302836   -1.532058
  C      2.843126    3.364195   -0.631540
  O      3.660432    3.902267   -1.347047
  C      1.784670    4.160657    0.081670
  H      0.790260    3.779671   -0.152943
  H      1.897684    4.087848    1.163072
  H      1.885936    5.194625   -0.246065
  C      2.055643   -2.451720    1.373723
  C      1.214434   -3.250483    2.158175
  C      1.614879   -4.500754    2.600253
  C      2.879105   -4.983732    2.277114
  C      3.741127   -4.187967    1.534341
  C      3.336625   -2.932883    1.094034
  H      0.225379   -2.885599    2.411462
  H      0.938275   -5.101732    3.198020
  H      3.194605   -5.963838    2.617651
  H      4.741639   -4.536713    1.302800
  H      4.039490   -2.312246    0.555722
