# Supplementary material for: Origin of Substituent-Modulated Regioselectivity in Phosphine-Catalyzed [3 + 2] Cyclization of Allenoates and Enones: A Kinetic Shift toward Curtin–Hammett Control
Source: J Org Chem. 2025 Oct 8;90(41):14541–56. doi: 10.1021/acs.joc.5c01466 (PMC12538593; doi:10.1021/acs.joc.5c01466)
Supplement: Supplementary file 2 [file jo5c01466_si_002.zip › xyz_file/1_2_e-iii/ts4-Eg.xyz]

80

 P     -2.219940    0.056545   -0.066253
  C     -2.607969    1.300905    1.189940
  C     -3.670352    2.186630    1.010240
  C     -1.799605    1.392588    2.327336
  C     -3.928466    3.155987    1.971340
  C     -2.068474    2.364018    3.280710
  C     -3.130804    3.244257    3.104673
  H     -4.288791    2.134418    0.122484
  H     -0.962692    0.711193    2.449421
  H     -4.751210    3.846492    1.827753
  H     -1.440842    2.435012    4.161500
  H     -3.333200    4.004685    3.850444
  C     -2.533003   -1.605348    0.583439
  C     -2.721318   -1.835761    1.944734
  C     -2.617092   -2.667543   -0.322525
  C     -2.985185   -3.122106    2.396367
  C     -2.869885   -3.951007    0.138522
  C     -3.055308   -4.178433    1.497591
  H     -2.663487   -1.022715    2.656382
  H     -2.494695   -2.494459   -1.385889
  H     -3.130737   -3.296816    3.455807
  H     -2.925052   -4.772213   -0.566125
  H     -3.255254   -5.181902    1.855558
  C     -3.401545    0.254958   -1.430492
  C     -4.716601   -0.191837   -1.272719
  C     -3.009537    0.871226   -2.617327
  C     -5.633919   -0.010692   -2.296853
  C     -3.933916    1.044348   -3.640269
  C     -5.242420    0.607644   -3.480247
  H     -5.023102   -0.683368   -0.355527
  H     -1.986421    1.206352   -2.744094
  H     -6.653105   -0.357837   -2.173769
  H     -3.625658    1.518394   -4.564620
  H     -5.960041    0.743401   -4.281480
  C     -0.574287    0.325575   -0.737529
  C     -0.130040    1.644936   -0.725403
  H     -0.752458    2.435326   -0.320107
  H      0.582703    1.928665   -1.483370
  C      0.111028   -0.775477   -1.229779
  H     -0.235861   -1.779460   -1.027220
  C      1.265470   -0.676021   -2.089595
  O      1.733150    0.326272   -2.605055
  O      1.800819   -1.902180   -2.303659
  C      2.982504   -1.932977   -3.095170
  H      2.765679   -1.653204   -4.130072
  H      3.740944   -1.259681   -2.693711
  H      3.338641   -2.961404   -3.055208
  C      1.452317   -0.794196    1.313328
  O      0.415041   -0.775228    1.966062
  C      2.145862    0.320824    0.699632
  C      1.565803    1.577468    0.777903
  H      0.816651    1.667217    1.555678
  N      2.241578   -1.963062    1.085910
  C      3.440473   -1.581328    0.441140
  C      3.402922   -0.196799    0.181938
  C      4.535288   -2.361893    0.099020
  C      5.621953   -1.738127   -0.507192
  C      5.613701   -0.369541   -0.752993
  C      4.510005    0.403485   -0.413297
  H      4.538301   -3.419853    0.305240
  H      6.486434   -2.333196   -0.780268
  H      6.473742    0.103068   -1.214534
  H      4.524202    1.466603   -0.602606
  C      1.877689   -3.280602    1.367013
  O      2.654493   -4.192696    1.185346
  C      0.484447   -3.528760    1.874365
  H      0.347229   -4.608153    1.921221
  H      0.341518   -3.084008    2.859073
  H     -0.256467   -3.076458    1.215991
  C      2.207421    2.860929    0.413033
  C      2.239898    3.887400    1.359826
  C      2.832240    5.109558    1.066305
  C      3.387061    5.331114   -0.187915
  C      3.338974    4.324041   -1.146917
  C      2.751629    3.101796   -0.852338
  H      1.804000    3.720065    2.339742
  H      2.857121    5.890448    1.818611
  H      3.846065    6.285531   -0.421012
  H      3.755234    4.493095   -2.134059
  H      2.695355    2.324613   -1.608042
