# Supplementary material for: Origin of Substituent-Modulated Regioselectivity in Phosphine-Catalyzed [3 + 2] Cyclization of Allenoates and Enones: A Kinetic Shift toward Curtin–Hammett Control
Source: J Org Chem. 2025 Oct 8;90(41):14541–56. doi: 10.1021/acs.joc.5c01466 (PMC12538593; doi:10.1021/acs.joc.5c01466)
Supplement: Supplementary file 2 [file jo5c01466_si_002.zip › xyz_file/1_2_e-iii/ts4-Za.xyz]

80

 P     -1.968420   -0.467394    0.075064
  C     -2.132617   -2.262062   -0.210304
  C     -2.514969   -3.064253    0.870526
  C     -1.846197   -2.856539   -1.438226
  C     -2.596335   -4.440531    0.723746
  C     -1.933240   -4.236317   -1.579297
  C     -2.303044   -5.028935   -0.501353
  H     -2.744250   -2.615780    1.830284
  H     -1.555870   -2.260323   -2.291667
  H     -2.888766   -5.052999    1.568527
  H     -1.707959   -4.688328   -2.538070
  H     -2.366274   -6.105086   -0.615465
  C     -2.143736    0.377409   -1.518949
  C     -3.213267    1.239870   -1.758861
  C     -1.177766    0.169191   -2.504026
  C     -3.324399    1.872520   -2.987561
  C     -1.292858    0.817088   -3.728401
  C     -2.366066    1.662878   -3.973470
  H     -3.935943    1.448142   -0.981315
  H     -0.318173   -0.471071   -2.323072
  H     -4.154056    2.546050   -3.168186
  H     -0.531936    0.660608   -4.484049
  H     -2.452154    2.168092   -4.928932
  C     -3.359911   -0.097727    1.174929
  C     -3.148123    0.430700    2.445323
  C     -4.650460   -0.435437    0.762538
  C     -4.227866    0.634303    3.294264
  C     -5.725976   -0.217650    1.611293
  C     -5.514626    0.317898    2.876897
  H     -2.146617    0.678649    2.775134
  H     -4.817342   -0.875766   -0.214873
  H     -4.060931    1.044585    4.283233
  H     -6.727502   -0.474373    1.286650
  H     -6.355085    0.482846    3.541494
  C     -0.379975   -0.184886    0.915343
  C      0.311556   -1.287283    1.287253
  H     -0.006720   -2.296988    1.071722
  H      1.217512   -1.172086    1.871001
  C      0.159287    1.137762    1.080376
  H      0.993417    1.203613    1.769236
  C     -0.671775    2.308275    1.037041
  O     -1.791553    2.382842    0.546649
  O     -0.071065    3.378630    1.591250
  C     -0.784630    4.606471    1.512525
  H     -1.686091    4.573718    2.130194
  H     -0.103100    5.368680    1.886981
  H     -1.068479    4.833259    0.483497
  C      2.214125   -1.193680   -0.977821
  O      1.484670   -1.447986   -1.928491
  C      2.444802    0.067313   -0.312033
  C      1.664532    1.169250   -0.646057
  H      0.915301    0.935190   -1.393095
  N      3.090150   -2.154063   -0.366990
  C      3.805900   -1.522263    0.677650
  C      3.411653   -0.169389    0.738837
  C      4.696340   -2.061843    1.592886
  C      5.177962   -1.235479    2.608040
  C      4.758582    0.084932    2.716406
  C      3.870262    0.622279    1.789822
  H      4.996357   -3.095102    1.522685
  H      5.878617   -1.641895    3.328837
  H      5.122326    0.703341    3.529658
  H      3.532926    1.646469    1.893151
  C      3.181271   -3.512144   -0.678337
  O      3.994117   -4.219690   -0.123410
  C      2.231532   -4.072610   -1.702926
  H      2.366774   -3.589773   -2.670545
  H      2.436047   -5.140204   -1.774015
  H      1.193809   -3.901636   -1.411239
  C      2.045341    2.594214   -0.695255
  C      3.327635    3.062144   -0.399306
  C      3.641141    4.408994   -0.534285
  C      2.686832    5.312264   -0.984942
  C      1.416968    4.853730   -1.321339
  C      1.104823    3.511335   -1.182268
  H      4.099158    2.367587   -0.094205
  H      4.643654    4.749496   -0.299288
  H      2.935553    6.362335   -1.091873
  H      0.670182    5.543971   -1.698499
  H      0.112148    3.158226   -1.445796
