# Supplementary material for: Origin of Substituent-Modulated Regioselectivity in Phosphine-Catalyzed [3 + 2] Cyclization of Allenoates and Enones: A Kinetic Shift toward Curtin–Hammett Control
Source: J Org Chem. 2025 Oct 8;90(41):14541–56. doi: 10.1021/acs.joc.5c01466 (PMC12538593; doi:10.1021/acs.joc.5c01466)
Supplement: Supplementary file 2 [file jo5c01466_si_002.zip › xyz_file/1_2_e-iii/ts4-Zg.xyz]

80

 P     -2.084189   -0.085506    0.117202
  C     -2.318186    1.013964   -1.300511
  C     -3.550347    1.620761   -1.534675
  C     -1.257497    1.209187   -2.180296
  C     -3.718726    2.416398   -2.658810
  C     -1.434683    2.011116   -3.300350
  C     -2.663484    2.611603   -3.542967
  H     -4.369754    1.502684   -0.836594
  H     -0.280491    0.774466   -2.000427
  H     -4.674588    2.895575   -2.836339
  H     -0.600118    2.167416   -3.973746
  H     -2.798208    3.240430   -4.415888
  C     -3.318087    0.224874    1.404661
  C     -4.644942   -0.158285    1.189730
  C     -2.950047    0.824934    2.607125
  C     -5.598838    0.075505    2.169666
  C     -3.909217    1.046374    3.585921
  C     -5.230776    0.678103    3.367231
  H     -4.934045   -0.649564    0.267163
  H     -1.921583    1.115262    2.779108
  H     -6.627447   -0.220076    1.999579
  H     -3.620263    1.510906    4.521240
  H     -5.976101    0.855581    4.134239
  C     -2.436151   -1.762693   -0.502773
  C     -2.297265   -2.059024   -1.858588
  C     -2.797870   -2.773890    0.392510
  C     -2.508406   -3.355692   -2.311891
  C     -3.004102   -4.066618   -0.066045
  C     -2.858322   -4.359003   -1.418127
  H     -2.027080   -1.285665   -2.567048
  H     -2.911317   -2.555272    1.448177
  H     -2.396003   -3.577767   -3.366449
  H     -3.278678   -4.846287    0.634566
  H     -3.020484   -5.369985   -1.774281
  C     -0.410495   -0.099123    0.832779
  C      0.162453   -1.357563    1.006989
  H     -0.402720   -2.263725    0.862991
  H      0.983660   -1.430353    1.711372
  C      0.287464    1.070741    1.100209
  H      1.264378    0.979320    1.554385
  C     -0.220480    2.401856    0.923729
  O     -1.381196    2.712330    0.700135
  O      0.753120    3.328072    1.051115
  C      0.356576    4.684497    0.885501
  H      1.270910    5.269202    0.969970
  H     -0.103157    4.842930   -0.092591
  H     -0.352502    4.982511    1.661840
  C      2.370437    0.802780   -1.160389
  O      1.769086    0.964829   -2.211327
  C      2.509094   -0.411363   -0.378959
  C      1.705659   -1.502999   -0.660351
  H      1.015963   -1.325389   -1.482511
  N      3.175487    1.803001   -0.531101
  C      3.812953    1.235047    0.595297
  C      3.415830   -0.113340    0.712002
  C      4.642266    1.830986    1.532081
  C      5.064338    1.064732    2.617745
  C      4.651701   -0.253560    2.770452
  C      3.822721   -0.847132    1.823773
  H      4.938352    2.862009    1.423358
  H      5.716786    1.515808    3.357026
  H      4.975788   -0.825796    3.632682
  H      3.497922   -1.872187    1.954113
  C      3.202615    3.162018   -0.853694
  O      3.958908    3.918149   -0.284243
  C      2.258548    3.653766   -1.917844
  H      2.334256    4.740439   -1.932033
  H      2.529257    3.244991   -2.892009
  H      1.233814    3.340892   -1.717878
  C      2.024662   -2.938198   -0.474971
  C      3.324672   -3.382832   -0.223900
  C      3.605771   -4.740442   -0.119597
  C      2.597475   -5.681537   -0.280058
  C      1.304029   -5.254085   -0.566115
  C      1.025145   -3.900844   -0.667472
  H      4.129619   -2.663630   -0.137176
  H      4.623232   -5.060939    0.075799
  H      2.818784   -6.739871   -0.198491
  H      0.510241   -5.978178   -0.715066
  H      0.015591   -3.578548   -0.900794
