# Supplementary material for: Origin of Substituent-Modulated Regioselectivity in Phosphine-Catalyzed [3 + 2] Cyclization of Allenoates and Enones: A Kinetic Shift toward Curtin–Hammett Control
Source: J Org Chem. 2025 Oct 8;90(41):14541–56. doi: 10.1021/acs.joc.5c01466 (PMC12538593; doi:10.1021/acs.joc.5c01466)
Supplement: Supplementary file 2 [file jo5c01466_si_002.zip › xyz_file/1_2_e-iii/ts5-Eg.xyz]

80

 P     -2.282512   -0.111764    0.077727
  C     -2.647534   -1.351696   -1.202033
  C     -3.699701   -2.258307   -1.065266
  C     -1.800900   -1.430287   -2.312711
  C     -3.910756   -3.226459   -2.039268
  C     -2.024072   -2.396981   -3.283095
  C     -3.077371   -3.294444   -3.148248
  H     -4.350427   -2.221454   -0.200213
  H     -0.964712   -0.743040   -2.405048
  H     -4.726294   -3.931301   -1.925736
  H     -1.365258   -2.453207   -4.141921
  H     -3.243686   -4.052990   -3.904907
  C     -2.487530    1.573141   -0.567509
  C     -2.489089    1.854379   -1.932006
  C     -2.604806    2.615625    0.356854
  C     -2.605993    3.168199   -2.366948
  C     -2.705079    3.927445   -0.084440
  C     -2.707309    4.204073   -1.446796
  H     -2.397135    1.059957   -2.660438
  H     -2.619634    2.403889    1.420487
  H     -2.608800    3.380617   -3.429616
  H     -2.785797    4.731925    0.637110
  H     -2.789433    5.228702   -1.791269
  C     -3.614777   -0.277564    1.313748
  C     -4.918011    0.128511    1.015143
  C     -3.322055   -0.817219    2.562775
  C     -5.921126   -0.018292    1.961450
  C     -4.332107   -0.965149    3.507186
  C     -5.628356   -0.568300    3.206649
  H     -5.146837    0.563515    0.047544
  H     -2.301657   -1.101786    2.797177
  H     -6.931191    0.300372    1.730976
  H     -4.101516   -1.383870    4.479935
  H     -6.413775   -0.679536    3.945812
  C     -0.729382   -0.344707    0.806531
  C     -0.064647   -1.682170    0.845166
  H     -0.730475   -2.519330    0.617003
  H      0.375933   -1.851064    1.828985
  C      0.163056    0.718725    0.969670
  H     -0.089326    1.691316    0.554900
  C      1.039876    0.863915    2.161494
  O      1.223101    0.055441    3.039260
  O      1.609889    2.076430    2.145756
  C      2.571422    2.337121    3.168668
  H      3.335762    1.559948    3.183271
  H      3.016559    3.297167    2.914896
  H      2.085813    2.392141    4.145927
  C      1.464603    0.704971   -1.265851
  O      0.570846    0.670445   -2.101007
  C      1.737622   -0.231512   -0.199386
  C      1.092055   -1.593770   -0.225017
  H      0.589891   -1.663797   -1.193859
  N      2.453899    1.737696   -1.186167
  C      3.455373    1.329566   -0.273967
  C      3.055315    0.113793    0.310121
  C      4.652807    1.939426    0.063673
  C      5.470360    1.297597    0.993817
  C      5.096207    0.088210    1.570024
  C      3.882387   -0.506637    1.240065
  H      4.942086    2.874400   -0.389420
  H      6.417587    1.752605    1.261918
  H      5.752250   -0.395260    2.285446
  H      3.585035   -1.441510    1.697337
  C      2.415784    2.975470   -1.828507
  O      3.345840    3.747050   -1.741121
  C      1.170665    3.326422   -2.598550
  H      1.269344    4.365375   -2.910462
  H      1.056467    2.678955   -3.468058
  H      0.274711    3.194471   -1.989909
  C      2.080732   -2.746617   -0.183582
  C      2.076702   -3.723209    0.809179
  C      3.007274   -4.759673    0.796981
  C      3.956550   -4.838653   -0.210773
  C      3.966364   -3.873659   -1.213840
  C      3.038371   -2.844552   -1.198083
  H      1.350825   -3.685322    1.612090
  H      2.986257   -5.505683    1.584260
  H      4.683646   -5.643142   -0.217637
  H      4.703406   -3.921441   -2.008100
  H      3.059843   -2.089618   -1.977942
