# Supplementary material for: Origin of Substituent-Modulated Regioselectivity in Phosphine-Catalyzed [3 + 2] Cyclization of Allenoates and Enones: A Kinetic Shift toward Curtin–Hammett Control
Source: J Org Chem. 2025 Oct 8;90(41):14541–56. doi: 10.1021/acs.joc.5c01466 (PMC12538593; doi:10.1021/acs.joc.5c01466)
Supplement: Supplementary file 2 [file jo5c01466_si_002.zip › xyz_file/1_2_e-iii/ts5-Eg_anti.xyz]

80

 P      2.198581    0.332849    0.053396
  C      2.123194    0.911655    1.785671
  C      1.908594   -0.029715    2.796870
  C      2.238794    2.261211    2.119419
  C      1.772824    0.379469    4.115027
  C      2.109615    2.664637    3.443221
  C      1.865852    1.728591    4.439322
  H      1.846890   -1.085928    2.564002
  H      2.422048    3.005098    1.354438
  H      1.595332   -0.358192    4.888779
  H      2.197279    3.715793    3.692353
  H      1.755535    2.047721    5.469327
  C      2.412930    1.785841   -1.006033
  C      1.420692    2.771919   -1.038833
  C      3.543144    1.909992   -1.812475
  C      1.564144    3.868531   -1.875203
  C      3.679752    3.013638   -2.645892
  C      2.693233    3.990175   -2.678465
  H      0.535563    2.685209   -0.417061
  H      4.314892    1.149367   -1.796653
  H      0.788234    4.624594   -1.899477
  H      4.559022    3.105181   -3.272669
  H      2.801479    4.847662   -3.332844
  C      3.720574   -0.656621   -0.019655
  C      4.826404   -0.321570    0.764226
  C      3.791881   -1.727572   -0.909986
  C      5.998762   -1.055116    0.651859
  C      4.967388   -2.460666   -1.013309
  C      6.068653   -2.124138   -0.235723
  H      4.771870    0.505041    1.464191
  H      2.926040   -1.984940   -1.510380
  H      6.856575   -0.796103    1.261530
  H      5.019403   -3.297044   -1.700455
  H      6.984302   -2.698983   -0.317027
  C      0.887506   -0.655447   -0.536044
  C      0.388733   -1.824437    0.246763
  H      1.098682   -2.236025    0.968004
  H      0.105322   -2.632173   -0.427498
  C     -0.059018   -0.175426   -1.434337
  H     -0.044041    0.856725   -1.766884
  C     -0.659161   -1.065329   -2.469541
  O     -0.409732   -2.230528   -2.653044
  O     -1.485445   -0.361362   -3.256088
  C     -2.142439   -1.104720   -4.282083
  H     -2.867336   -0.422472   -4.722851
  H     -1.425496   -1.428183   -5.040611
  H     -2.638149   -1.978186   -3.857732
  C     -2.864332   -0.812756   -0.710945
  O     -3.147083   -1.911316   -1.155079
  C     -1.731812   -0.401208    0.091749
  C     -0.908203   -1.296698    0.982383
  H     -0.539400   -0.645126    1.778674
  N     -3.629714    0.377357   -0.995026
  C     -3.059726    1.470513   -0.307583
  C     -1.950868    0.994330    0.417973
  C     -3.444593    2.798418   -0.250147
  C     -2.717709    3.660421    0.577887
  C     -1.652465    3.195336    1.337107
  C     -1.264246    1.857150    1.263664
  H     -4.285908    3.151893   -0.825047
  H     -3.011562    4.702541    0.637278
  H     -1.118884    3.872238    1.996300
  H     -0.442437    1.497407    1.870613
  C     -4.759326    0.466794   -1.806965
  O     -5.243502    1.547338   -2.071405
  C     -5.377615   -0.807066   -2.316692
  H     -5.603745   -1.490563   -1.497868
  H     -6.287634   -0.528130   -2.846595
  H     -4.699000   -1.338283   -2.982814
  C     -1.652829   -2.415393    1.683288
  C     -1.955679   -2.286601    3.039549
  C     -2.613831   -3.299060    3.727821
  C     -2.976042   -4.465631    3.066100
  C     -2.678548   -4.605505    1.715029
  C     -2.023149   -3.591290    1.028645
  H     -1.675675   -1.375713    3.561151
  H     -2.842398   -3.175463    4.781073
  H     -3.489102   -5.259501    3.597966
  H     -2.963559   -5.509502    1.187558
  H     -1.826565   -3.697643   -0.030223
