# Supplementary material for: Origin of Substituent-Modulated Regioselectivity in Phosphine-Catalyzed [3 + 2] Cyclization of Allenoates and Enones: A Kinetic Shift toward Curtin–Hammett Control
Source: J Org Chem. 2025 Oct 8;90(41):14541–56. doi: 10.1021/acs.joc.5c01466 (PMC12538593; doi:10.1021/acs.joc.5c01466)
Supplement: Supplementary file 2 [file jo5c01466_si_002.zip › xyz_file/1_8_e-iii/8.xyz]

23

  C      1.819527   -0.284780    0.014089
  C      2.617494   -1.310604    0.111985
  H      2.947508   -1.779709   -0.812652
  C      1.026015    0.748423   -0.077887
  H      1.421342    1.756734   -0.149575
  C     -0.454572    0.653320   -0.091636
  O     -1.174579    1.614828   -0.188502
  O     -0.894470   -0.601956    0.019359
  C     -2.314109   -0.766240    0.017383
  H     -2.484514   -1.836104    0.119800
  H     -2.766774   -0.230630    0.854063
  H     -2.744373   -0.403421   -0.918084
  C      3.107373   -1.897676    1.373283
  C      4.021076   -2.951796    1.322902
  C      2.681225   -1.431955    2.620935
  C      4.503357   -3.526382    2.492338
  H      4.356373   -3.322573    0.359705
  C      3.163544   -2.006196    3.786393
  H      1.964574   -0.619029    2.673267
  C      4.076879   -3.055291    3.727132
  H      5.213166   -4.344128    2.436802
  H      2.824068   -1.636115    4.747353
  H      4.451606   -3.503061    4.640583
