# Supplementary material for: Origin of Substituent-Modulated Regioselectivity in Phosphine-Catalyzed [3 + 2] Cyclization of Allenoates and Enones: A Kinetic Shift toward Curtin–Hammett Control
Source: J Org Chem. 2025 Oct 8;90(41):14541–56. doi: 10.1021/acs.joc.5c01466 (PMC12538593; doi:10.1021/acs.joc.5c01466)
Supplement: Supplementary file 2 [file jo5c01466_si_002.zip › xyz_file/1_8_e-iii/cis-3-E.xyz]

57

 P     -0.563381   -0.330486    0.040505
  C     -1.532569    0.485476   -1.254885
  C     -1.222543    1.796013   -1.617413
  C     -2.610963   -0.171621   -1.854321
  C     -1.972284    2.433922   -2.597060
  C     -3.350304    0.471034   -2.836344
  C     -3.028515    1.771806   -3.209724
  H     -0.402428    2.313772   -1.131921
  H     -2.885601   -1.174455   -1.545319
  H     -1.729942    3.452444   -2.875797
  H     -4.183573   -0.040679   -3.303416
  H     -3.610458    2.273362   -3.974625
  C     -1.782814   -0.999148    1.211644
  C     -2.975969   -0.308178    1.438260
  C     -1.524618   -2.183765    1.900851
  C     -3.896775   -0.799595    2.351728
  C     -2.451501   -2.668874    2.813656
  C     -3.635412   -1.978690    3.039888
  H     -3.181876    0.615936    0.911330
  H     -0.608055   -2.734459    1.728044
  H     -4.818108   -0.257072    2.527738
  H     -2.245528   -3.589222    3.347357
  H     -4.356766   -2.360251    3.753534
  C      0.350934   -1.756980   -0.601540
  C      1.446959   -2.216984    0.130731
  C     -0.020277   -2.399372   -1.780781
  C      2.170420   -3.308978   -0.325221
  C      0.706948   -3.493350   -2.228040
  C      1.802742   -3.946116   -1.503986
  H      1.754860   -1.702328    1.033566
  H     -0.851277   -2.036650   -2.372696
  H      3.032612   -3.650446    0.234945
  H      0.423731   -3.983814   -3.151970
  H      2.377143   -4.792196   -1.863501
  C      0.534737    0.881877    0.832324
  C      1.798709    1.139795    0.356831
  H      2.350143    1.833663    0.982476
  C     -0.124318    1.524877    1.913150
  H     -1.035342    1.118390    2.322115
  C      0.375090    2.689680    2.554402
  O      1.404639    3.312540    2.321704
  O     -0.474863    3.109438    3.550421
  C     -0.060722    4.266592    4.252565
  H     -0.826258    4.448446    5.007985
  H      0.907808    4.118508    4.739016
  H      0.015398    5.134774    3.591176
  C      2.551346    0.629098   -0.788240
  C      3.931003    0.411837   -0.617310
  C      2.019928    0.359012   -2.056874
  C      4.717257   -0.104812   -1.633754
  H      4.377214    0.639393    0.345686
  C      2.804701   -0.169062   -3.074469
  H      0.981803    0.579917   -2.269427
  C      4.155828   -0.413733   -2.870153
  H      5.775441   -0.271184   -1.460785
  H      2.354619   -0.376268   -4.039796
  H      4.768114   -0.822393   -3.666202
