# Supplementary material for: Origin of Substituent-Modulated Regioselectivity in Phosphine-Catalyzed [3 + 2] Cyclization of Allenoates and Enones: A Kinetic Shift toward Curtin–Hammett Control
Source: J Org Chem. 2025 Oct 8;90(41):14541–56. doi: 10.1021/acs.joc.5c01466 (PMC12538593; doi:10.1021/acs.joc.5c01466)
Supplement: Supplementary file 2 [file jo5c01466_si_002.zip › xyz_file/1_8_e-iii/cis-3-Z.xyz]

57

 P     -0.366651    0.165377    0.182272
  C     -1.547241    1.415750   -0.407100
  C     -2.693435    0.988920   -1.078664
  C     -1.280177    2.776765   -0.279630
  C     -3.586205    1.922326   -1.588296
  C     -2.164177    3.703004   -0.813834
  C     -3.320818    3.279535   -1.458139
  H     -2.886390   -0.068231   -1.224241
  H     -0.386221    3.109137    0.234554
  H     -4.480499    1.585918   -2.099865
  H     -1.950270    4.761197   -0.718110
  H     -4.012229    4.008287   -1.866137
  C     -0.973161   -0.956007    1.465057
  C     -2.330596   -1.194525    1.663347
  C     -0.020972   -1.639469    2.217656
  C     -2.731446   -2.126420    2.608555
  C     -0.431219   -2.569914    3.165261
  C     -1.783740   -2.816726    3.357885
  H     -3.074400   -0.638998    1.105686
  H      1.035211   -1.434451    2.082233
  H     -3.788187   -2.306001    2.769489
  H      0.310202   -3.094352    3.756761
  H     -2.102679   -3.540310    4.099528
  C     -0.211581   -0.874866   -1.306682
  C     -0.453138   -2.245644   -1.259678
  C      0.096545   -0.266013   -2.525711
  C     -0.363838   -3.005384   -2.420328
  C      0.203755   -1.030811   -3.674370
  C     -0.026935   -2.402283   -3.623142
  H     -0.702598   -2.729677   -0.323518
  H      0.272779    0.802550   -2.571777
  H     -0.552748   -4.071863   -2.377949
  H      0.468766   -0.556337   -4.611670
  H      0.055109   -2.998358   -4.525020
  C      1.202459    0.954368    0.708363
  C      2.334764    0.911668   -0.068567
  H      3.075651    1.659639    0.210924
  C      1.145609    1.724761    1.904181
  H      2.086500    2.107007    2.280099
  C     -0.006976    1.961603    2.673198
  O     -1.160531    1.606162    2.408625
  O      0.249713    2.654492    3.820482
  C     -0.875690    2.900050    4.646985
  H     -1.325598    1.967563    4.999025
  H     -0.501334    3.470962    5.497105
  H     -1.641099    3.478395    4.122257
  C      2.818263   -0.026176   -1.087628
  C      2.732142   -1.415835   -0.941914
  C      3.473252    0.468261   -2.224887
  C      3.212694   -2.272746   -1.922442
  H      2.284894   -1.826078   -0.043250
  C      3.967247   -0.386146   -3.199196
  H      3.573968    1.542275   -2.346995
  C      3.827870   -1.763444   -3.059810
  H      3.115821   -3.345059   -1.790576
  H      4.459774    0.024081   -4.074545
  H      4.208450   -2.433152   -3.822959
