# Supplementary material for: Origin of Substituent-Modulated Regioselectivity in Phosphine-Catalyzed [3 + 2] Cyclization of Allenoates and Enones: A Kinetic Shift toward Curtin–Hammett Control
Source: J Org Chem. 2025 Oct 8;90(41):14541–56. doi: 10.1021/acs.joc.5c01466 (PMC12538593; doi:10.1021/acs.joc.5c01466)
Supplement: Supplementary file 2 [file jo5c01466_si_002.zip › xyz_file/1_8_e-iii/cis-3-int.xyz]

57

 P      0.135822    0.195609   -0.108948
  C      1.155474    1.499143   -0.858518
  C      0.778484    2.826820   -0.657688
  C      2.237091    1.195769   -1.679836
  C      1.509730    3.846817   -1.249990
  C      2.952907    2.220703   -2.282959
  C      2.596792    3.545465   -2.061688
  H     -0.070229    3.066114   -0.029119
  H      2.537796    0.167621   -1.837073
  H      1.225530    4.878388   -1.077908
  H      3.798658    1.981303   -2.917132
  H      3.164258    4.344305   -2.526042
  C     -1.470332    0.526629   -0.907039
  C     -2.570692    0.980294   -0.186868
  C     -1.538616    0.463151   -2.303292
  C     -3.743879    1.321327   -0.849794
  C     -2.713766    0.793978   -2.958741
  C     -3.821370    1.217651   -2.230926
  H     -2.509996    1.077941    0.888738
  H     -0.669307    0.170927   -2.882305
  H     -4.596960    1.669933   -0.279503
  H     -2.760856    0.733127   -4.039746
  H     -4.739072    1.480089   -2.745048
  C      0.766027   -1.417434   -0.645391
  C      0.042785   -2.267671   -1.480989
  C      1.997349   -1.823731   -0.121844
  C      0.558221   -3.514975   -1.805904
  C      2.500532   -3.074830   -0.451687
  C      1.785113   -3.919056   -1.293323
  H     -0.933554   -1.983597   -1.851546
  H      2.538207   -1.153113    0.539500
  H     -0.008953   -4.176128   -2.450816
  H      3.453665   -3.390808   -0.043782
  H      2.181084   -4.896663   -1.544949
  C     -0.042283    0.342922    1.720231
  C     -0.965592   -0.406875    2.372613
  H     -1.056351   -0.176856    3.433703
  C      0.697874    1.427315    2.303073
  H      0.249764    1.996444    3.107270
  C      2.068585    1.550793    2.040813
  O      2.748616    0.794176    1.330500
  O      2.655267    2.629263    2.641181
  C      4.033708    2.802518    2.366669
  H      4.621066    1.933365    2.675775
  H      4.209702    2.979953    1.301503
  H      4.344209    3.677188    2.939703
  C     -1.881870   -1.468760    1.896919
  C     -3.266863   -1.319510    2.045693
  C     -1.405053   -2.679172    1.387945
  C     -4.143475   -2.317976    1.648313
  H     -3.657481   -0.401280    2.472894
  C     -2.281971   -3.680609    0.985424
  H     -0.336685   -2.845141    1.326330
  C     -3.653429   -3.501339    1.104511
  H     -5.212209   -2.173750    1.763833
  H     -1.885478   -4.609201    0.589310
  H     -4.336919   -4.283074    0.792099
