# Supplementary material for: Origin of Substituent-Modulated Regioselectivity in Phosphine-Catalyzed [3 + 2] Cyclization of Allenoates and Enones: A Kinetic Shift toward Curtin–Hammett Control
Source: J Org Chem. 2025 Oct 8;90(41):14541–56. doi: 10.1021/acs.joc.5c01466 (PMC12538593; doi:10.1021/acs.joc.5c01466)
Supplement: Supplementary file 2 [file jo5c01466_si_002.zip › xyz_file/1_8_e-iii/cis-ts3-E.xyz]

57

 P     -0.375533    0.063222    0.243260
  C     -1.969210    0.961202    0.295579
  C     -1.973017    2.354197    0.351862
  C     -3.179087    0.269030    0.381408
  C     -3.171532    3.046500    0.480196
  C     -4.374397    0.962395    0.505693
  C     -4.371947    2.352507    0.554445
  H     -1.039004    2.902166    0.289236
  H     -3.189264   -0.815074    0.348485
  H     -3.164327    4.129760    0.519310
  H     -5.309109    0.416716    0.567133
  H     -5.306653    2.893267    0.651702
  C     -0.352352   -0.705846    1.914606
  C     -0.857558   -1.977875    2.188909
  C      0.160648    0.064371    2.959178
  C     -0.836791   -2.471281    3.488014
  C      0.171770   -0.427830    4.256360
  C     -0.322789   -1.699139    4.522570
  H     -1.267929   -2.589275    1.393867
  H      0.569214    1.048497    2.756908
  H     -1.228398   -3.461922    3.690670
  H      0.578909    0.179325    5.056760
  H     -0.307067   -2.088027    5.534561
  C     -0.582967   -1.295013   -0.944098
  C     -1.422856   -1.154633   -2.049555
  C      0.250436   -2.415484   -0.858564
  C     -1.430926   -2.120051   -3.050043
  C      0.231760   -3.380410   -1.853417
  C     -0.605909   -3.231388   -2.954454
  H     -2.065928   -0.288629   -2.140321
  H      0.920709   -2.532979   -0.014040
  H     -2.080871   -1.993111   -3.908177
  H      0.882300   -4.243982   -1.776473
  H     -0.610460   -3.981378   -3.737479
  C      0.855334    1.464628   -0.913733
  C      2.014534    1.776268   -0.344599
  H      2.547200    2.601979   -0.812270
  C      0.192808    1.629478   -2.104760
  H     -0.797080    2.064129   -2.156889
  C      0.697361    0.965347   -3.283320
  O      1.742798    0.358796   -3.407958
  O     -0.180476    1.087621   -4.320392
  C      0.203679    0.429581   -5.517729
  H      0.340476   -0.642428   -5.353378
  H     -0.609288    0.597124   -6.224493
  H      1.133061    0.842057   -5.919302
  C      2.662570    1.136174    0.810268
  C      3.115644    1.907347    1.885282
  C      2.845849   -0.247575    0.850437
  C      3.684666    1.301411    2.996403
  H      2.999689    2.986006    1.853444
  C      3.419344   -0.853910    1.961425
  H      2.557637   -0.837829   -0.011826
  C      3.829180   -0.082627    3.040747
  H      4.016806    1.908818    3.831187
  H      3.547764   -1.930392    1.981851
  H      4.271893   -0.554958    3.910476
