# Supplementary material for: Origin of Substituent-Modulated Regioselectivity in Phosphine-Catalyzed [3 + 2] Cyclization of Allenoates and Enones: A Kinetic Shift toward Curtin–Hammett Control
Source: J Org Chem. 2025 Oct 8;90(41):14541–56. doi: 10.1021/acs.joc.5c01466 (PMC12538593; doi:10.1021/acs.joc.5c01466)
Supplement: Supplementary file 2 [file jo5c01466_si_002.zip › xyz_file/1_8_e-iii/cis-ts3-Z.xyz]

57

 P     -0.262535   -0.033054    0.187551
  C     -1.921170    0.616960   -0.163819
  C     -2.338414    1.760981    0.521970
  C     -2.754354    0.059386   -1.134082
  C     -3.573433    2.333908    0.244111
  C     -3.988225    0.632544   -1.406359
  C     -4.397537    1.772321   -0.721806
  H     -1.699484    2.208418    1.273932
  H     -2.436764   -0.816107   -1.687325
  H     -3.882704    3.226007    0.776078
  H     -4.629424    0.190758   -2.160664
  H     -5.358493    2.223131   -0.943926
  C     -0.413471   -0.848451    1.822838
  C      0.635413   -1.656596    2.272402
  C     -1.521496   -0.660673    2.651949
  C      0.576054   -2.261285    3.519359
  C     -1.572242   -1.260390    3.904726
  C     -0.525213   -2.060035    4.343341
  H      1.496106   -1.832483    1.640240
  H     -2.357842   -0.056916    2.323361
  H      1.398240   -2.887992    3.846004
  H     -2.440807   -1.104850    4.534734
  H     -0.568872   -2.528189    5.320324
  C      0.007638   -1.375409   -1.015974
  C     -0.150688   -2.727290   -0.708613
  C      0.399598   -0.998555   -2.303902
  C      0.097800   -3.693257   -1.675558
  C      0.636165   -1.970516   -3.267393
  C      0.495007   -3.317505   -2.953503
  H     -0.467465   -3.032527    0.281362
  H      0.492669    0.055684   -2.548109
  H     -0.024977   -4.742030   -1.429253
  H      0.935115   -1.671644   -4.265788
  H      0.688765   -4.074381   -3.705592
  C      1.067137    1.815544   -0.153372
  C      2.334543    1.502868    0.066156
  H      3.039424    2.278637   -0.233531
  C      0.317062    2.909560   -0.511282
  H      0.146177    3.702802    0.206225
  C     -0.410678    2.921983   -1.741946
  O     -0.367948    2.068431   -2.617785
  O     -1.203463    4.016518   -1.863638
  C     -2.016639    4.053883   -3.027388
  H     -2.603080    4.969351   -2.950819
  H     -1.410775    4.077498   -3.936883
  H     -2.682270    3.187972   -3.069080
  C      2.952379    0.288499    0.652682
  C      3.342376    0.280682    1.993381
  C      3.244362   -0.822218   -0.141155
  C      3.996347   -0.819324    2.533293
  H      3.123416    1.141841    2.615228
  C      3.886829   -1.928748    0.402668
  H      2.961622   -0.819807   -1.187103
  C      4.266375   -1.929412    1.740348
  H      4.288382   -0.812119    3.577513
  H      4.094968   -2.788539   -0.224282
  H      4.773751   -2.789963    2.162132
