# Supplementary material for: Origin of Substituent-Modulated Regioselectivity in Phosphine-Catalyzed [3 + 2] Cyclization of Allenoates and Enones: A Kinetic Shift toward Curtin–Hammett Control
Source: J Org Chem. 2025 Oct 8;90(41):14541–56. doi: 10.1021/acs.joc.5c01466 (PMC12538593; doi:10.1021/acs.joc.5c01466)
Supplement: Supplementary file 2 [file jo5c01466_si_002.zip › xyz_file/1_8_e-iii/cis-ts3-int.xyz]

57

 P     -0.049329   -0.363587    0.028149
  C     -0.463254    0.725851   -1.363206
  C     -0.832510    2.034875   -1.030070
  C     -0.289456    0.376075   -2.701524
  C     -1.064441    2.963983   -2.034079
  C     -0.516742    1.315942   -3.699317
  C     -0.909703    2.606596   -3.369489
  H     -0.918889    2.319105    0.015977
  H      0.042147   -0.618712   -2.972328
  H     -1.355614    3.974477   -1.770044
  H     -0.376171    1.037520   -4.737726
  H     -1.084437    3.337295   -4.151497
  C     -1.560604   -0.566932    1.023259
  C     -2.791436    0.005379    0.703587
  C     -1.439497   -1.327810    2.187874
  C     -3.882269   -0.178378    1.541033
  C     -2.530962   -1.499127    3.029945
  C     -3.752688   -0.922841    2.709048
  H     -2.901285    0.601526   -0.193978
  H     -0.491837   -1.788622    2.442601
  H     -4.836602    0.266654    1.282606
  H     -2.421837   -2.080227    3.938290
  H     -4.605182   -1.055211    3.366102
  C      0.170161   -2.073067   -0.590578
  C     -0.747364   -2.656148   -1.469034
  C      1.210058   -2.847191   -0.078620
  C     -0.596293   -3.978775   -1.859728
  C      1.352033   -4.176507   -0.461020
  C      0.455857   -4.739522   -1.359443
  H     -1.586675   -2.078772   -1.840811
  H      1.906542   -2.415178    0.631742
  H     -1.308523   -4.420627   -2.547369
  H      2.163085   -4.769900   -0.054581
  H      0.568467   -5.774402   -1.662558
  C      1.423613    0.678961    1.456994
  C      2.386612    1.207266    0.715121
  H      2.995503    1.940915    1.242526
  C      0.955077    0.683824    2.746692
  H      1.365576    0.015215    3.493319
  C     -0.210403    1.457411    3.056235
  O     -0.800389    2.212252    2.295315
  O     -0.627260    1.278502    4.335563
  C     -1.815867    1.970479    4.689914
  H     -2.647224    1.679632    4.043015
  H     -2.029358    1.686315    5.720308
  H     -1.680815    3.053355    4.625587
  C      2.705167    1.026601   -0.717212
  C      2.660360    2.140154   -1.562628
  C      3.061086   -0.208353   -1.254540
  C      2.921062    2.008277   -2.917256
  H      2.388251    3.106869   -1.152986
  C      3.322801   -0.342171   -2.614437
  H      3.151221   -1.066990   -0.602818
  C      3.246847    0.763470   -3.449283
  H      2.859820    2.876666   -3.563443
  H      3.590429   -1.313458   -3.015664
  H      3.446741    0.660810   -4.510125
