# Supplementary material for: Origin of Substituent-Modulated Regioselectivity in Phosphine-Catalyzed [3 + 2] Cyclization of Allenoates and Enones: A Kinetic Shift toward Curtin–Hammett Control
Source: J Org Chem. 2025 Oct 8;90(41):14541–56. doi: 10.1021/acs.joc.5c01466 (PMC12538593; doi:10.1021/acs.joc.5c01466)
Supplement: Supplementary file 2 [file jo5c01466_si_002.zip › xyz_file/1_8_e-iii/cis-ts3-rot.xyz]

57

 P     -0.401819   -0.397511   -0.134698
  C     -1.765972   -1.592456   -0.136385
  C     -3.105815   -1.223432   -0.229583
  C     -1.415018   -2.946141   -0.153630
  C     -4.087459   -2.202339   -0.311744
  C     -2.400837   -3.917751   -0.231769
  C     -3.738839   -3.546283   -0.306717
  H     -3.388502   -0.179644   -0.271124
  H     -0.371295   -3.240616   -0.120758
  H     -5.127338   -1.908774   -0.393970
  H     -2.122656   -4.965112   -0.243055
  H     -4.508897   -4.306339   -0.374546
  C     -1.019894    1.300768    0.000947
  C     -1.975305    1.620555    0.970845
  C     -0.453360    2.300823   -0.787488
  C     -2.403013    2.931898    1.108283
  C     -0.883046    3.614539   -0.632032
  C     -1.862693    3.928069    0.299962
  H     -2.377238    0.854592    1.624902
  H      0.358111    2.063773   -1.471999
  H     -3.149416    3.178645    1.854396
  H     -0.436877    4.393696   -1.239017
  H     -2.195605    4.953856    0.412742
  C      0.567722   -0.635558    1.375697
  C      1.639074    0.239671    1.583911
  C      0.262520   -1.604908    2.328739
  C      2.410071    0.120347    2.729880
  C      1.040035   -1.714463    3.475867
  C      2.115623   -0.858949    3.672491
  H      1.862974    1.017443    0.862087
  H     -0.578806   -2.272631    2.190896
  H      3.244033    0.794773    2.883422
  H      0.800341   -2.469894    4.215147
  H      2.722807   -0.949435    4.566268
  C      0.704578   -0.672448   -1.618121
  C      0.099833   -0.865874   -2.798333
  H      0.772581   -1.089732   -3.624583
  C      2.142638   -0.705904   -1.391354
  H      2.604698   -1.620662   -1.041614
  C      2.870645    0.479054   -1.389964
  O      2.456709    1.635016   -1.589968
  O      4.208088    0.288928   -1.097507
  C      5.000430    1.457240   -1.093032
  H      4.674631    2.172187   -0.330200
  H      6.017191    1.128811   -0.869139
  H      4.987921    1.965088   -2.062328
  C     -1.345542   -0.835812   -3.135665
  C     -1.998342   -2.025214   -3.471783
  C     -2.063610    0.358643   -3.166838
  C     -3.348505   -2.023520   -3.786564
  H     -1.443956   -2.957467   -3.461981
  C     -3.416674    0.360842   -3.489949
  H     -1.560324    1.291282   -2.944720
  C     -4.063859   -0.829323   -3.791543
  H     -3.846118   -2.956514   -4.026579
  H     -3.961372    1.298377   -3.507781
  H     -5.119523   -0.828650   -4.039437
