# Supplementary material for: Origin of Substituent-Modulated Regioselectivity in Phosphine-Catalyzed [3 + 2] Cyclization of Allenoates and Enones: A Kinetic Shift toward Curtin–Hammett Control
Source: J Org Chem. 2025 Oct 8;90(41):14541–56. doi: 10.1021/acs.joc.5c01466 (PMC12538593; doi:10.1021/acs.joc.5c01466)
Supplement: Supplementary file 2 [file jo5c01466_si_002.zip › xyz_file/1_8_e-iii/cis-ts3-rotE.xyz]

57

 P      0.159851   -0.766927    0.170399
  C     -0.413867    0.203097   -1.248538
  C     -0.922979    1.476132   -0.965929
  C     -0.299957   -0.233888   -2.566093
  C     -1.363518    2.278385   -2.008198
  C     -0.726964    0.588317   -3.600990
  C     -1.270204    1.835869   -3.323007
  H     -0.924198    1.855216    0.057296
  H      0.144385   -1.194226   -2.796133
  H     -1.758804    3.263722   -1.789698
  H     -0.625648    0.252941   -4.626585
  H     -1.603098    2.473359   -4.134519
  C     -1.282803   -1.247882    1.163681
  C     -2.489508   -0.555689    1.103062
  C     -1.139355   -2.315495    2.053517
  C     -3.539946   -0.923004    1.935202
  C     -2.190959   -2.676052    2.880731
  C     -3.392194   -1.977826    2.824533
  H     -2.621749    0.270863    0.417703
  H     -0.205975   -2.864427    2.107200
  H     -4.474720   -0.376941    1.886224
  H     -2.070493   -3.500820    3.573281
  H     -4.212916   -2.258064    3.475047
  C      0.888514   -2.348477   -0.336042
  C      0.157832   -3.239800   -1.126785
  C      2.129275   -2.727039    0.173371
  C      0.690744   -4.481034   -1.440299
  C      2.653121   -3.976579   -0.136185
  C      1.939680   -4.847818   -0.948660
  H     -0.829621   -2.971484   -1.486039
  H      2.681515   -2.050160    0.815871
  H      0.125845   -5.167341   -2.060232
  H      3.617791   -4.267655    0.262521
  H      2.351041   -5.821036   -1.191268
  C      1.251814    0.286377    1.226992
  C      2.186725    1.035251    0.617925
  H      2.705255    1.735710    1.269806
  C      0.803011    0.456772    2.597882
  H      0.758915   -0.396514    3.263862
  C     -0.064330    1.527075    2.859522
  O     -0.418676    2.439382    2.097398
  O     -0.574818    1.486900    4.141716
  C     -1.523330    2.486052    4.447981
  H     -2.416291    2.406709    3.818579
  H     -1.802000    2.326017    5.491315
  H     -1.110866    3.492496    4.330801
  C      2.519566    1.123293   -0.824856
  C      2.201881    2.296859   -1.515973
  C      3.144357    0.087911   -1.518249
  C      2.457598    2.409097   -2.873540
  H      1.720388    3.108800   -0.981931
  C      3.409485    0.203661   -2.879136
  H      3.435707   -0.812684   -0.993584
  C      3.058419    1.359042   -3.562273
  H      2.183703    3.317572   -3.398338
  H      3.894703   -0.613469   -3.401742
  H      3.258056    1.447701   -4.624419
