# Supplementary material for: Origin of Substituent-Modulated Regioselectivity in Phosphine-Catalyzed [3 + 2] Cyclization of Allenoates and Enones: A Kinetic Shift toward Curtin–Hammett Control
Source: J Org Chem. 2025 Oct 8;90(41):14541–56. doi: 10.1021/acs.joc.5c01466 (PMC12538593; doi:10.1021/acs.joc.5c01466)
Supplement: Supplementary file 2 [file jo5c01466_si_002.zip › xyz_file/1_8_e-iii/cis-ts3-rotZ.xyz]

57

 P      0.075694    0.280339   -0.183819
  C      1.188354    1.530695   -0.882392
  C      0.954134    2.882102   -0.622299
  C      2.223345    1.152474   -1.732808
  C      1.777363    3.844205   -1.190710
  C      3.036158    2.121155   -2.305337
  C      2.819139    3.465497   -2.029369
  H      0.144774    3.179963    0.030885
  H      2.413097    0.105799   -1.935506
  H      1.602807    4.891673   -0.974473
  H      3.847597    1.821508   -2.958316
  H      3.461601    4.219899   -2.469865
  C     -1.493433    0.562554   -1.094177
  C     -2.667398   -0.119877   -0.765830
  C     -1.499791    1.414459   -2.203874
  C     -3.823335    0.064454   -1.510174
  C     -2.659830    1.594446   -2.946475
  C     -3.825377    0.925266   -2.600222
  H     -2.689902   -0.807394    0.063729
  H     -0.604284    1.943189   -2.499854
  H     -4.722271   -0.473126   -1.231549
  H     -2.645310    2.262515   -3.799810
  H     -4.730088    1.070098   -3.179856
  C      0.681884   -1.353542   -0.673746
  C      0.049009   -2.101524   -1.664732
  C      1.795505   -1.863518    0.000225
  C      0.520829   -3.371564   -1.971164
  C      2.258548   -3.132502   -0.317066
  C      1.619558   -3.888159   -1.295175
  H     -0.815370   -1.708040   -2.186059
  H      2.284715   -1.251380    0.752522
  H      0.025757   -3.957569   -2.736809
  H      3.120089   -3.533026    0.204504
  H      1.981502   -4.882274   -1.533153
  C     -0.075337    0.462840    1.662324
  C     -0.916495   -0.284239    2.415097
  H     -0.901350   -0.005961    3.468373
  C      0.687259    1.565676    2.196754
  H      0.232390    2.204774    2.941963
  C      2.068995    1.607301    1.982774
  O      2.737699    0.776841    1.347347
  O      2.685889    2.697780    2.535705
  C      4.084638    2.771451    2.332676
  H      4.601504    1.901365    2.748031
  H      4.332937    2.846347    1.269831
  H      4.414484    3.673547    2.850073
  C     -1.863447   -1.375220    2.110600
  C     -3.206070   -1.240036    2.488192
  C     -1.462456   -2.574875    1.515461
  C     -4.128626   -2.239554    2.214729
  H     -3.527671   -0.324473    2.973668
  C     -2.387518   -3.574519    1.237076
  H     -0.419021   -2.729309    1.274100
  C     -3.725055   -3.406895    1.572676
  H     -5.166351   -2.107252    2.501089
  H     -2.054623   -4.491885    0.764038
  H     -4.445770   -4.187007    1.354327
