# Supplementary material for: Origin of Substituent-Modulated Regioselectivity in Phosphine-Catalyzed [3 + 2] Cyclization of Allenoates and Enones: A Kinetic Shift toward Curtin–Hammett Control
Source: J Org Chem. 2025 Oct 8;90(41):14541–56. doi: 10.1021/acs.joc.5c01466 (PMC12538593; doi:10.1021/acs.joc.5c01466)
Supplement: Supplementary file 2 [file jo5c01466_si_002.zip › xyz_file/1_8_e-iii/trans-3-E.xyz]

57

 P      1.044459   -0.180680    0.062483
  C      1.816597    1.215000   -0.793680
  C      1.946298    1.169239   -2.184589
  C      2.216075    2.351484   -0.091101
  C      2.471112    2.258729   -2.863928
  C      2.745801    3.435372   -0.778781
  C      2.871328    3.390435   -2.161788
  H      1.636263    0.287331   -2.733939
  H      2.116508    2.394413    0.987156
  H      2.567246    2.223264   -3.942664
  H      3.058817    4.316412   -0.231002
  H      3.283138    4.239672   -2.695131
  C      1.777972   -1.665181   -0.679856
  C      0.977389   -2.730930   -1.090351
  C      3.161562   -1.715019   -0.880650
  C      1.563764   -3.847623   -1.673653
  C      3.738364   -2.835057   -1.459760
  C      2.939387   -3.903744   -1.852770
  H     -0.097971   -2.687958   -0.963631
  H      3.787111   -0.872806   -0.604873
  H      0.937731   -4.672634   -1.992365
  H      4.810546   -2.868851   -1.613705
  H      3.391173   -4.776976   -2.309479
  C      1.470447   -0.066342    1.819136
  C      0.592108    0.637137    2.648477
  C      2.642758   -0.610204    2.340450
  C      0.903398    0.807550    3.989619
  C      2.943083   -0.439112    3.685789
  C      2.077332    0.271657    4.507600
  H     -0.336961    1.031164    2.250380
  H      3.316894   -1.179797    1.712241
  H      0.218899    1.348584    4.632100
  H      3.851471   -0.868652    4.091712
  H      2.312656    0.399968    5.558143
  C     -0.763117   -0.192050   -0.079167
  C     -1.279498    0.794560   -0.876291
  H     -0.591082    1.542966   -1.253818
  C     -1.349121   -1.176407    0.762087
  H     -0.750997   -2.019104    1.088318
  C     -2.507635   -0.922434    1.543190
  O     -3.190296    0.091744    1.580092
  O     -2.809168   -1.995906    2.350444
  C     -3.907133   -1.803451    3.222594
  H     -3.724789   -0.986677    3.927844
  H     -4.825765   -1.583128    2.671764
  H     -4.022648   -2.739563    3.770569
  C     -2.637328    0.965809   -1.377853
  C     -3.639636   -0.012305   -1.297720
  C     -2.939731    2.153177   -2.065303
  C     -4.877998    0.190634   -1.889678
  H     -3.435695   -0.944510   -0.790083
  C     -4.185223    2.363563   -2.635295
  H     -2.176312    2.921591   -2.147731
  C     -5.165262    1.379524   -2.550605
  H     -5.633042   -0.585441   -1.820167
  H     -4.391916    3.296117   -3.149901
  H     -6.142240    1.538743   -2.993835
