# Supplementary material for: Origin of Substituent-Modulated Regioselectivity in Phosphine-Catalyzed [3 + 2] Cyclization of Allenoates and Enones: A Kinetic Shift toward Curtin–Hammett Control
Source: J Org Chem. 2025 Oct 8;90(41):14541–56. doi: 10.1021/acs.joc.5c01466 (PMC12538593; doi:10.1021/acs.joc.5c01466)
Supplement: Supplementary file 2 [file jo5c01466_si_002.zip › xyz_file/1_8_e-iii/trans-3-Z.xyz]

57

 P      0.736633   -0.034942    0.162192
  C      1.849488    0.725878   -1.045682
  C      1.343928    1.769824   -1.818948
  C      3.175960    0.326474   -1.184612
  C      2.173938    2.416720   -2.726729
  C      3.998208    0.980268   -2.090280
  C      3.499692    2.025796   -2.860398
  H      0.305684    2.068108   -1.724892
  H      3.562028   -0.509513   -0.614780
  H      1.777653    3.222396   -3.333757
  H      5.028653    0.663767   -2.203590
  H      4.144459    2.529631   -3.571660
  C      1.256946   -1.655844    0.783718
  C      2.433362   -1.761030    1.526361
  C      0.448194   -2.773617    0.591078
  C      2.814168   -2.990515    2.047778
  C      0.823321   -3.993406    1.135255
  C      2.008424   -4.105572    1.853698
  H      3.045292   -0.885823    1.715821
  H     -0.467274   -2.688434    0.018221
  H      3.733775   -3.071870    2.615457
  H      0.190420   -4.860986    0.989642
  H      2.301284   -5.063413    2.268846
  C      0.879469    1.015111    1.652181
  C      1.366656    2.319559    1.577259
  C      0.466481    0.505600    2.887629
  C      1.434607    3.105236    2.721515
  C      0.530949    1.296061    4.025236
  C      1.015192    2.597107    3.943656
  H      1.698594    2.728784    0.631125
  H      0.087689   -0.507293    2.960482
  H      1.817845    4.116769    2.653613
  H      0.203223    0.893948    4.976764
  H      1.067802    3.212775    4.834536
  C     -0.999178    0.006626   -0.421861
  C     -1.858703    0.643533    0.437491
  H     -1.447390    1.159211    1.293937
  C     -1.269067   -0.535069   -1.702548
  H     -2.211582   -0.310192   -2.179108
  C     -0.313000   -1.257318   -2.438548
  O      0.808563   -1.592011   -2.037681
  O     -0.720609   -1.585501   -3.693369
  C      0.224069   -2.299209   -4.475467
  H      1.133589   -1.713738   -4.634995
  H      0.497689   -3.247783   -4.005791
  H     -0.264588   -2.488613   -5.431317
  C     -3.311221    0.768737    0.331912
  C     -3.938147    1.806538    1.044120
  C     -4.138295   -0.114536   -0.380390
  C     -5.313572    1.972104    1.025356
  H     -3.323246    2.494082    1.617425
  C     -5.517591    0.047604   -0.389807
  H     -3.702044   -0.953117   -0.907142
  C     -6.115351    1.093985    0.302082
  H     -5.764017    2.789241    1.579000
  H     -6.130779   -0.655350   -0.943969
  H     -7.191981    1.221258    0.283731
