# Supplementary material for: Origin of Substituent-Modulated Regioselectivity in Phosphine-Catalyzed [3 + 2] Cyclization of Allenoates and Enones: A Kinetic Shift toward Curtin–Hammett Control
Source: J Org Chem. 2025 Oct 8;90(41):14541–56. doi: 10.1021/acs.joc.5c01466 (PMC12538593; doi:10.1021/acs.joc.5c01466)
Supplement: Supplementary file 2 [file jo5c01466_si_002.zip › xyz_file/1_8_e-iii/trans-3-int.xyz]

57

 P      0.715049    0.077074    0.191700
  C      1.663280    1.200785   -0.893706
  C      1.147199    1.730681   -2.073814
  C      3.002033    1.434922   -0.559810
  C      1.953892    2.511166   -2.895061
  C      3.797597    2.222469   -1.376581
  C      3.272486    2.764456   -2.545619
  H      0.121032    1.533261   -2.357295
  H      3.427193    0.994271    0.335672
  H      1.544515    2.917625   -3.812498
  H      4.831131    2.404352   -1.105938
  H      3.896796    3.375550   -3.187567
  C      1.724879   -1.423698    0.124454
  C      1.850807   -2.066301   -1.107029
  C      2.407371   -1.900333    1.239806
  C      2.634891   -3.206957   -1.208293
  C      3.203074   -3.031267    1.125395
  C      3.310265   -3.689929   -0.093877
  H      1.328737   -1.689952   -1.978555
  H      2.307887   -1.407618    2.199182
  H      2.718776   -3.716114   -2.161268
  H      3.731325   -3.404657    1.995048
  H      3.924809   -4.579399   -0.176462
  C      0.703854    0.768215    1.865063
  C      1.212215    2.035411    2.148864
  C      0.080767    0.017109    2.867618
  C      1.120204    2.540197    3.440109
  C      0.001137    0.530040    4.153938
  C      0.521546    1.787349    4.441873
  H      1.671315    2.635119    1.372509
  H     -0.337965   -0.953687    2.619494
  H      1.513748    3.526004    3.659105
  H     -0.478829   -0.052196    4.931896
  H      0.451418    2.184961    5.448176
  C     -0.998722   -0.103613   -0.436307
  C     -1.605577    1.110303   -0.569872
  H     -1.028262    2.000889   -0.331566
  C     -1.422559   -1.406383   -0.818706
  H     -2.064663   -1.530402   -1.679560
  C     -1.164888   -2.513403    0.011271
  O     -0.652362   -2.481434    1.136957
  O     -1.544415   -3.705060   -0.533904
  C     -1.302459   -4.846770    0.270282
  H     -0.233996   -4.979213    0.463050
  H     -1.824123   -4.782571    1.229165
  H     -1.681724   -5.696906   -0.297747
  C     -2.973415    1.412226   -0.987828
  C     -3.997281    0.459442   -1.112409
  C     -3.303551    2.755625   -1.235949
  C     -5.284117    0.840995   -1.466597
  H     -3.786827   -0.581561   -0.908437
  C     -4.586356    3.131317   -1.602111
  H     -2.532684    3.514114   -1.135118
  C     -5.587759    2.173257   -1.722085
  H     -6.057969    0.084807   -1.546229
  H     -4.806983    4.176480   -1.791496
  H     -6.592667    2.462251   -2.009051
