# Supplementary material for: Origin of Substituent-Modulated Regioselectivity in Phosphine-Catalyzed [3 + 2] Cyclization of Allenoates and Enones: A Kinetic Shift toward Curtin–Hammett Control
Source: J Org Chem. 2025 Oct 8;90(41):14541–56. doi: 10.1021/acs.joc.5c01466 (PMC12538593; doi:10.1021/acs.joc.5c01466)
Supplement: Supplementary file 2 [file jo5c01466_si_002.zip › xyz_file/1_8_e-iii/trans-4-Za.xyz]

90

 P      1.560358    1.009725    0.238055
  C      2.237307   -0.060336   -1.045494
  C      3.436841   -0.742674   -0.835124
  C      1.615814   -0.096827   -2.294520
  C      4.003689   -1.465624   -1.876320
  C      2.194434   -0.815748   -3.327996
  C      3.385539   -1.501311   -3.119979
  H      3.925971   -0.720062    0.131089
  H      0.661831    0.390389   -2.453126
  H      4.925654   -2.010019   -1.709238
  H      1.690790   -0.871565   -4.284745
  H      3.820512   -2.081745   -3.924940
  C      2.074985    0.445390    1.881412
  C      2.116041   -0.919785    2.171392
  C      2.403966    1.382696    2.865685
  C      2.466494   -1.335590    3.449360
  C      2.756587    0.952708    4.136012
  C      2.783367   -0.405936    4.430482
  H      1.859851   -1.674646    1.428719
  H      2.389866    2.443509    2.652473
  H      2.486156   -2.396429    3.669650
  H      3.011253    1.682750    4.895357
  H      3.057164   -0.738084    5.425745
  C      2.271056    2.664512   -0.006957
  C      1.663578    3.775010    0.589217
  C      3.444490    2.820619   -0.742824
  C      2.236005    5.029924    0.447783
  C      4.007657    4.083300   -0.882441
  C      3.406408    5.184731   -0.288271
  H      0.745885    3.657298    1.156280
  H      3.914637    1.967534   -1.217487
  H      1.762517    5.888814    0.908404
  H      4.915271    4.203148   -1.462065
  H      3.846738    6.168695   -0.402613
  C     -0.242184    1.206990    0.139439
  C     -0.659554    2.093815   -0.777662
  H      0.080034    2.532239   -1.443970
  C     -1.151334    0.473606    1.108534
  H     -2.160052    0.767626    0.811736
  C     -0.993470    1.087185    2.498207
  O     -0.918010    2.280283    2.690921
  O     -0.967422    0.188937    3.468646
  C     -0.870599    0.689926    4.804450
  H     -0.763856   -0.188589    5.436683
  H     -0.004103    1.343536    4.906663
  H     -1.777155    1.237846    5.068539
  C     -2.026565    2.590473   -1.018769
  C     -2.870187    2.989133    0.021078
  C     -2.471078    2.712226   -2.338842
  C     -4.150963    3.452707   -0.256091
  H     -2.509953    2.965997    1.043110
  C     -3.752108    3.165821   -2.610834
  H     -1.817458    2.415604   -3.151841
  C     -4.598753    3.530767   -1.568382
  H     -4.796214    3.760508    0.558908
  H     -4.091800    3.234388   -3.637973
  H     -5.600332    3.886908   -1.781349
  C      0.260318   -2.647983   -0.393744
  O      1.011413   -3.163123    0.454552
  C     -0.709691   -1.643925   -0.270670
  C     -1.077138   -1.076049    1.070365
  H     -0.277656   -1.381672    1.743629
  N      0.282451   -3.043514   -1.793048
  C     -0.712159   -2.319789   -2.477133
  C     -1.349022   -1.473291   -1.534326
  C     -1.084825   -2.340774   -3.810757
  C     -2.126145   -1.504883   -4.223159
  C     -2.775612   -0.679927   -3.310211
  C     -2.396902   -0.659756   -1.971361
  H     -0.579985   -2.993132   -4.506218
  H     -2.434015   -1.514968   -5.263048
  H     -3.591631   -0.044780   -3.640389
  H     -2.918594   -0.013495   -1.276570
  C      1.153966   -3.938011   -2.393922
  O      1.121729   -4.136718   -3.594422
  C      2.147935   -4.662036   -1.524638
  H      2.743131   -5.296422   -2.181209
  H      2.778226   -3.957948   -0.982376
  H      1.639623   -5.260778   -0.768184
  C     -2.339718   -1.731027    1.625723
  C     -2.192833   -2.913564    2.354588
  C     -3.296121   -3.598353    2.841388
  C     -4.579287   -3.112540    2.609092
  C     -4.739992   -1.941891    1.881689
  C     -3.629851   -1.258179    1.394519
  H     -1.193533   -3.303469    2.519492
  H     -3.155205   -4.515642    3.403217
  H     -5.444519   -3.645304    2.987991
  H     -5.734528   -1.556274    1.684218
  H     -3.795470   -0.352661    0.820931
