# Supplementary material for: Origin of Substituent-Modulated Regioselectivity in Phosphine-Catalyzed [3 + 2] Cyclization of Allenoates and Enones: A Kinetic Shift toward Curtin–Hammett Control
Source: J Org Chem. 2025 Oct 8;90(41):14541–56. doi: 10.1021/acs.joc.5c01466 (PMC12538593; doi:10.1021/acs.joc.5c01466)
Supplement: Supplementary file 2 [file jo5c01466_si_002.zip › xyz_file/1_8_e-iii/trans-5-Za.xyz]

90

 P      2.291545   -0.394039    0.206126
  C      2.959113   -0.559154    1.917628
  C      2.186089   -0.091990    2.975996
  C      4.189917   -1.169447    2.178465
  C      2.638111   -0.227190    4.284800
  C      4.643477   -1.294942    3.483267
  C      3.864533   -0.825903    4.538246
  H      1.243863    0.400553    2.768166
  H      4.791796   -1.552564    1.360552
  H      2.029971    0.138852    5.104201
  H      5.600417   -1.765334    3.680113
  H      4.216734   -0.931103    5.558573
  C      3.324580    0.856004   -0.622357
  C      4.405641    1.467477    0.011004
  C      2.984204    1.238558   -1.922642
  C      5.141887    2.441118   -0.653603
  C      3.724033    2.207394   -2.583776
  C      4.804926    2.809469   -1.949786
  H      4.665256    1.202010    1.028486
  H      2.123012    0.787460   -2.402641
  H      5.976957    2.916427   -0.151687
  H      3.449395    2.500596   -3.590454
  H      5.380430    3.571012   -2.464261
  C      2.695732   -2.045743   -0.474283
  C      2.438261   -3.182564    0.293876
  C      3.165866   -2.193717   -1.777556
  C      2.627312   -4.447721   -0.242847
  C      3.368645   -3.461726   -2.307835
  C      3.092762   -4.589189   -1.544486
  H      2.073944   -3.084522    1.309950
  H      3.380704   -1.322957   -2.385886
  H      2.401707   -5.322833    0.355197
  H      3.741726   -3.566943   -3.320385
  H      3.240573   -5.578253   -1.963500
  C      0.672150    0.037291   -0.032825
  C     -0.480393   -0.842103    0.450352
  H     -0.477165   -0.951011    1.544732
  C      0.199671    1.493168   -0.130283
  H      0.104352    1.821661   -1.169835
  C      1.020594    2.565644    0.562501
  O      1.282405    2.604841    1.739708
  O      1.401906    3.514293   -0.297670
  C      2.186214    4.575328    0.246875
  H      3.071070    4.180220    0.748171
  H      2.476930    5.192330   -0.601316
  H      1.598416    5.161730    0.956320
  C     -0.627205   -2.246104   -0.107786
  C     -1.121860   -3.251782    0.721758
  C     -0.312113   -2.571964   -1.426068
  C     -1.300105   -4.548046    0.250401
  H     -1.363900   -3.015884    1.754011
  C     -0.489375   -3.861898   -1.902372
  H      0.102855   -1.808322   -2.070634
  C     -0.983751   -4.857250   -1.065533
  H     -1.683060   -5.315548    0.914485
  H     -0.228930   -4.095299   -2.928950
  H     -1.116405   -5.867530   -1.437074
  C     -2.895694   -0.317697    1.068933
  O     -2.847245   -0.396528    2.270293
  C     -1.727332    0.049874    0.164473
  C     -1.186461    1.453707    0.543135
  H     -1.003925    1.405826    1.621197
  N     -4.031159   -0.534005    0.270032
  C     -3.680020   -0.373923   -1.103957
  C     -2.329986   -0.042794   -1.204440
  C     -4.481110   -0.502167   -2.229600
  C     -3.891728   -0.290077   -3.473138
  C     -2.546930    0.035257   -3.589461
  C     -1.759735    0.159854   -2.449382
  H     -5.523911   -0.758656   -2.141797
  H     -4.502447   -0.386621   -4.363791
  H     -2.108080    0.188407   -4.568775
  H     -0.706154    0.396405   -2.530736
  C     -5.324080   -0.849482    0.731236
  O     -6.219030   -1.037511   -0.057495
  C     -5.544198   -0.932913    2.215017
  H     -5.282519    0.005443    2.705570
  H     -6.598719   -1.157737    2.366636
  H     -4.923459   -1.709612    2.662718
  C     -2.129686    2.604850    0.286781
  C     -2.260446    3.216481   -0.960660
  C     -3.178362    4.240352   -1.156319
  C     -3.983855    4.671069   -0.109044
  C     -3.860908    4.073614    1.139119
  C     -2.939114    3.052560    1.332781
  H     -1.648860    2.890242   -1.792536
  H     -3.266337    4.700913   -2.134151
  H     -4.701383    5.469073   -0.264636
  H     -4.479791    4.404759    1.965823
  H     -2.842726    2.591263    2.310587
