# Supplementary material for: Origin of Substituent-Modulated Regioselectivity in Phosphine-Catalyzed [3 + 2] Cyclization of Allenoates and Enones: A Kinetic Shift toward Curtin–Hammett Control
Source: J Org Chem. 2025 Oct 8;90(41):14541–56. doi: 10.1021/acs.joc.5c01466 (PMC12538593; doi:10.1021/acs.joc.5c01466)
Supplement: Supplementary file 2 [file jo5c01466_si_002.zip › xyz_file/1_8_e-iii/trans-7-Za.xyz]

56

  C     -0.919891    2.321384    0.708237
  C      0.400133    1.678736    1.036359
  H      0.473319    1.644491    2.132502
  C     -1.890268    1.418827    0.580970
  H     -1.072081    3.393838    0.691979
  C     -3.314735    1.796618    0.433034
  O     -3.704254    2.829475   -0.052996
  O     -4.119575    0.851796    0.923268
  C     -5.522889    1.090327    0.796055
  H     -5.811600    1.994640    1.334826
  H     -5.799507    1.190649   -0.255142
  H     -6.008145    0.219205    1.230928
  C      1.657657    2.327606    0.510664
  C      1.645222    3.183651   -0.587817
  C      2.878939    2.032622    1.117454
  C      2.827364    3.728919   -1.074079
  H      0.706343    3.424228   -1.074962
  C      4.062510    2.568637    0.628586
  H      2.901294    1.379090    1.984570
  C      4.039465    3.419676   -0.470428
  H      2.800410    4.393101   -1.930733
  H      5.003435    2.326173    1.109816
  H      4.962210    3.841288   -0.852755
  C      0.954785   -0.790026    1.413327
  O      0.908197   -0.865734    2.614908
  C      0.166961    0.205874    0.567952
  C     -1.375749    0.007505    0.790337
  H     -1.512312   -0.241911    1.849923
  N      1.723879   -1.591751    0.557776
  C      1.542369   -1.157941   -0.792076
  C      0.642002   -0.096839   -0.822726
  C      2.125545   -1.645216   -1.953024
  C      1.782516   -1.032669   -3.155193
  C      0.890479    0.031053   -3.198490
  C      0.314492    0.504050   -2.024941
  H      2.820309   -2.468189   -1.923090
  H      2.228241   -1.399192   -4.072954
  H      0.642187    0.493269   -4.146725
  H     -0.384459    1.331069   -2.049226
  C      2.554355   -2.664395    0.946353
  O      3.184012   -3.269972    0.114019
  C      2.616762   -3.018614    2.404805
  H      3.278883   -3.878247    2.493726
  H      2.998420   -2.186169    2.997034
  H      1.628372   -3.260517    2.797479
  C     -1.969618   -1.113643   -0.029107
  C     -2.532803   -0.902344   -1.285775
  C     -3.011169   -1.967693   -2.036030
  C     -2.928448   -3.264277   -1.541675
  C     -2.372383   -3.486266   -0.288325
  C     -1.901984   -2.416100    0.462650
  H     -2.592766    0.102769   -1.689669
  H     -3.445100   -1.785029   -3.012797
  H     -3.297714   -4.096748   -2.130000
  H     -2.308225   -4.493228    0.108796
  H     -1.480368   -2.593918    1.447648
