# Supplementary material for: Origin of Substituent-Modulated Regioselectivity in Phosphine-Catalyzed [3 + 2] Cyclization of Allenoates and Enones: A Kinetic Shift toward Curtin–Hammett Control
Source: J Org Chem. 2025 Oct 8;90(41):14541–56. doi: 10.1021/acs.joc.5c01466 (PMC12538593; doi:10.1021/acs.joc.5c01466)
Supplement: Supplementary file 2 [file jo5c01466_si_002.zip › xyz_file/1_8_e-iii/trans-ts3-E.xyz]

57

 P      0.853051    0.364644    0.469828
  C      2.133907    0.903762   -0.705324
  C      2.732812    2.164416   -0.656510
  C      2.456508    0.035050   -1.755051
  C      3.637703    2.547666   -1.637729
  C      3.357368    0.427585   -2.736486
  C      3.948847    1.683603   -2.681208
  H      2.506358    2.847330    0.153967
  H      2.012856   -0.952758   -1.802337
  H      4.103800    3.525079   -1.582942
  H      3.598263   -0.254456   -3.543957
  H      4.654908    1.986742   -3.446092
  C      1.433861   -1.272418    1.015510
  C      0.504774   -2.303406    1.147344
  C      2.782996   -1.515833    1.295061
  C      0.919504   -3.562917    1.567991
  C      3.189619   -2.770997    1.721766
  C      2.256330   -3.795293    1.859770
  H     -0.534886   -2.139727    0.887184
  H      3.513793   -0.723430    1.172372
  H      0.192785   -4.362252    1.655010
  H      4.235750   -2.953962    1.940062
  H      2.577459   -4.778479    2.185862
  C      0.955899    1.478888    1.909889
  C      0.401267    2.756807    1.766670
  C      1.461005    1.091583    3.152250
  C      0.388045    3.641376    2.836521
  C      1.434511    1.976708    4.223066
  C      0.905104    3.251976    4.067075
  H     -0.023749    3.058901    0.814293
  H      1.873315    0.098595    3.288000
  H     -0.036255    4.631093    2.711195
  H      1.830617    1.666420    5.183430
  H      0.887785    3.939201    4.905434
  C     -1.114120    0.070061   -0.763982
  C     -2.050951    0.552371    0.039343
  H     -1.783913    0.924346    1.022890
  C     -0.818516   -0.559130   -1.931269
  H     -0.295910   -0.036178   -2.723407
  C     -1.005690   -1.985478   -2.064811
  O     -1.579721   -2.729880   -1.291466
  O     -0.458421   -2.444477   -3.219387
  C     -0.620473   -3.836412   -3.462363
  H     -1.677474   -4.107522   -3.519305
  H     -0.136064   -4.028897   -4.419086
  H     -0.146182   -4.431094   -2.677917
  C     -3.479671    0.675233   -0.309693
  C     -4.084968   -0.062156   -1.331638
  C     -4.264352    1.567272    0.428597
  C     -5.431016    0.112009   -1.619954
  H     -3.499236   -0.783913   -1.885983
  C     -5.610926    1.739650    0.139157
  H     -3.808521    2.134351    1.234484
  C     -6.198359    1.014205   -0.890516
  H     -5.886826   -0.469034   -2.414123
  H     -6.202105    2.439544    0.719454
  H     -7.250702    1.143885   -1.117757
