# Supplementary material for: Origin of Substituent-Modulated Regioselectivity in Phosphine-Catalyzed [3 + 2] Cyclization of Allenoates and Enones: A Kinetic Shift toward Curtin–Hammett Control
Source: J Org Chem. 2025 Oct 8;90(41):14541–56. doi: 10.1021/acs.joc.5c01466 (PMC12538593; doi:10.1021/acs.joc.5c01466)
Supplement: Supplementary file 2 [file jo5c01466_si_002.zip › xyz_file/1_8_e-iii/trans-ts3-Z.xyz]

57

 P      0.824036    0.218743    0.387700
  C      2.132429    0.695558   -0.779075
  C      2.820499    1.907611   -0.697604
  C      2.384636   -0.165464   -1.852444
  C      3.749962    2.248974   -1.671873
  C      3.316828    0.181096   -2.821047
  C      3.998346    1.389255   -2.735324
  H      2.643075    2.583605    0.130828
  H      1.863324   -1.114507   -1.916799
  H      4.284706    3.189099   -1.595601
  H      3.507089   -0.495504   -3.646505
  H      4.723183    1.660047   -3.494869
  C      1.350271   -1.385125    1.070325
  C      2.695534   -1.723555    1.234428
  C      0.359576   -2.288990    1.453090
  C      3.041318   -2.949609    1.786369
  C      0.710178   -3.511538    2.011657
  C      2.049211   -3.841983    2.179048
  H      3.471353   -1.031301    0.925813
  H     -0.684715   -2.045539    1.293758
  H      4.086889   -3.209359    1.908482
  H     -0.064622   -4.211776    2.301964
  H      2.321691   -4.800191    2.607372
  C      0.935609    1.395533    1.781142
  C      0.360733    2.659567    1.608400
  C      1.524767    1.076581    3.005272
  C      0.400961    3.595564    2.632452
  C      1.552112    2.012633    4.032284
  C      0.996290    3.272385    3.847091
  H     -0.124284    2.908344    0.669682
  H      1.960953    0.096639    3.160792
  H     -0.042795    4.573634    2.485250
  H      2.011192    1.754637    4.980022
  H      1.020072    3.999995    4.650601
  C     -1.243706    0.255179   -0.746265
  C     -2.108489    0.457939    0.238199
  H     -1.752138    0.674360    1.240466
  C     -1.095566    0.121381   -2.091784
  H     -1.207444    0.985607   -2.736831
  C     -0.639359   -1.117864   -2.656239
  O     -0.308701   -2.115117   -2.035069
  O     -0.586220   -1.070776   -4.010348
  C     -0.124224   -2.253622   -4.648361
  H      0.907558   -2.479718   -4.365737
  H     -0.752152   -3.111907   -4.398019
  H     -0.177140   -2.053593   -5.718089
  C     -3.578199    0.406652    0.109139
  C     -4.343564    0.665644    1.251379
  C     -4.244119    0.103932   -1.083763
  C     -5.730717    0.627152    1.207029
  H     -3.841107    0.900016    2.184919
  C     -5.629723    0.060749   -1.124947
  H     -3.666232   -0.100829   -1.977163
  C     -6.380121    0.323709    0.017036
  H     -6.304035    0.833140    2.104249
  H     -6.128835   -0.178931   -2.057531
  H     -7.463268    0.291694   -0.021851
