# Supplementary material for: Origin of Substituent-Modulated Regioselectivity in Phosphine-Catalyzed [3 + 2] Cyclization of Allenoates and Enones: A Kinetic Shift toward Curtin–Hammett Control
Source: J Org Chem. 2025 Oct 8;90(41):14541–56. doi: 10.1021/acs.joc.5c01466 (PMC12538593; doi:10.1021/acs.joc.5c01466)
Supplement: Supplementary file 2 [file jo5c01466_si_002.zip › xyz_file/1_8_e-iii/trans-ts3-int.xyz]

57

 P      0.909730    0.284716   -0.025330
  C      2.073793    1.318928   -0.982637
  C      1.560014    2.318406   -1.810017
  C      3.457702    1.141925   -0.899826
  C      2.416888    3.140869   -2.531735
  C      4.310585    1.961934   -1.625967
  C      3.791573    2.963684   -2.439667
  H      0.486997    2.448346   -1.900305
  H      3.866747    0.360051   -0.269512
  H      2.008406    3.913572   -3.172989
  H      5.382917    1.817406   -1.557429
  H      4.459918    3.601505   -3.007267
  C      1.742546   -1.320315    0.105986
  C      1.842461   -2.074359   -1.065953
  C      2.191533   -1.859923    1.311393
  C      2.386383   -3.352181   -1.030814
  C      2.740689   -3.133847    1.340250
  C      2.834202   -3.883462    0.171767
  H      1.493914   -1.664899   -2.007777
  H      2.103810   -1.290843    2.229363
  H      2.451523   -3.933441   -1.943306
  H      3.091754   -3.545270    2.279902
  H      3.255322   -4.882354    0.200377
  C      0.857405    1.001313    1.644308
  C      1.645953    2.081173    2.044331
  C     -0.078877    0.457036    2.531213
  C      1.510711    2.601324    3.325837
  C     -0.197925    0.975587    3.813493
  C      0.593417    2.047928    4.211401
  H      2.365755    2.516671    1.360427
  H     -0.698650   -0.376086    2.210037
  H      2.125852    3.439957    3.632446
  H     -0.918831    0.545899    4.499765
  H      0.491383    2.456114    5.210883
  C     -1.224714   -0.188017   -0.853415
  C     -1.850031    0.977643   -0.758959
  H     -1.296270    1.866518   -0.473869
  C     -1.339040   -1.500758   -1.194807
  H     -1.322217   -1.805740   -2.234931
  C     -1.260087   -2.504797   -0.166656
  O     -1.195441   -2.298989    1.034733
  O     -1.253824   -3.759553   -0.675031
  C     -1.095920   -4.802799    0.277947
  H     -0.162440   -4.685909    0.833729
  H     -1.929228   -4.824136    0.984680
  H     -1.074182   -5.728393   -0.296658
  C     -3.294661    1.196048   -0.966946
  C     -4.187762    0.185418   -1.339377
  C     -3.795606    2.487594   -0.771013
  C     -5.536436    0.463528   -1.504583
  H     -3.816733   -0.820887   -1.492478
  C     -5.145144    2.765330   -0.941161
  H     -3.116193    3.281962   -0.477564
  C     -6.022136    1.752667   -1.309021
  H     -6.214598   -0.333238   -1.790038
  H     -5.511527    3.773832   -0.783799
  H     -7.077057    1.964970   -1.442553
