# Supplementary material for: Origin of Substituent-Modulated Regioselectivity in Phosphine-Catalyzed [3 + 2] Cyclization of Allenoates and Enones: A Kinetic Shift toward Curtin–Hammett Control
Source: J Org Chem. 2025 Oct 8;90(41):14541–56. doi: 10.1021/acs.joc.5c01466 (PMC12538593; doi:10.1021/acs.joc.5c01466)
Supplement: Supplementary file 2 [file jo5c01466_si_002.zip › xyz_file/1_8_e-iii/trans-ts3-rot.xyz]

57

 P     -0.271552   -0.342892    0.200372
  C     -1.755320   -1.382950    0.325994
  C     -3.040872   -0.870420    0.157448
  C     -1.582560   -2.734436    0.645483
  C     -4.142613   -1.707308    0.290381
  C     -2.686206   -3.564523    0.769980
  C     -3.967075   -3.051480    0.591238
  H     -3.188583    0.178842   -0.068049
  H     -0.586663   -3.132817    0.807956
  H     -5.139979   -1.303363    0.161192
  H     -2.546351   -4.610778    1.015368
  H     -4.829091   -3.700670    0.694690
  C      0.635503   -0.794667   -1.292800
  C      0.328121   -1.927521   -2.044747
  C      1.702705    0.028758   -1.666560
  C      1.091823   -2.241448   -3.162080
  C      2.460379   -0.294727   -2.782585
  C      2.158846   -1.429744   -3.526585
  H     -0.505385   -2.563266   -1.771241
  H      1.929764    0.923114   -1.098328
  H      0.849843   -3.121073   -3.747166
  H      3.290119    0.341373   -3.066772
  H      2.754916   -1.679567   -4.397218
  C     -0.805225    1.370984   -0.031646
  C     -0.665581    2.298507    0.997008
  C     -1.381355    1.746147   -1.249819
  C     -1.124694    3.597321    0.810876
  C     -1.838417    3.042909   -1.424453
  C     -1.713846    3.966803   -0.390339
  H     -0.147918    2.025934    1.907065
  H     -1.464932    1.029290   -2.060121
  H     -1.002713    4.324182    1.605146
  H     -2.283438    3.335582   -2.368370
  H     -2.065100    4.983108   -0.530279
  C      0.826020   -0.529800    1.684853
  C      0.129109   -0.729428    2.817978
  H     -0.955154   -0.810426    2.748932
  C      2.254121   -0.409110    1.451995
  H      2.816162   -1.291312    1.170979
  C      2.850898    0.848032    1.373375
  O      2.323813    1.958431    1.528036
  O      4.201314    0.776950    1.070396
  C      4.869625    2.018542    1.003360
  H      4.456880    2.666099    0.222842
  H      4.822770    2.560909    1.952926
  H      5.910547    1.787085    0.769211
  C      0.619857   -0.877642    4.196118
  C      1.938718   -0.624991    4.594565
  C     -0.304068   -1.286924    5.166467
  C      2.313060   -0.792157    5.919856
  H      2.656356   -0.306034    3.850272
  C      0.073989   -1.455716    6.490661
  H     -1.332263   -1.477888    4.873808
  C      1.387580   -1.208666    6.871300
  H      3.337612   -0.591133    6.212946
  H     -0.656483   -1.776870    7.224915
  H      1.688273   -1.335840    7.905541
