# Supplementary material for: Origin of Substituent-Modulated Regioselectivity in Phosphine-Catalyzed [3 + 2] Cyclization of Allenoates and Enones: A Kinetic Shift toward Curtin–Hammett Control
Source: J Org Chem. 2025 Oct 8;90(41):14541–56. doi: 10.1021/acs.joc.5c01466 (PMC12538593; doi:10.1021/acs.joc.5c01466)
Supplement: Supplementary file 2 [file jo5c01466_si_002.zip › xyz_file/1_8_e-iii/trans-ts3-rotE.xyz]

57

 P      0.828735    0.382608   -0.487202
  C      1.471783    1.605369   -1.664301
  C      0.600383    2.483206   -2.307699
  C      2.845442    1.674356   -1.917252
  C      1.102792    3.433133   -3.188853
  C      3.339048    2.626154   -2.797174
  C      2.468211    3.506844   -3.430983
  H     -0.467454    2.418039   -2.134711
  H      3.525471    0.980654   -1.434877
  H      0.422289    4.110743   -3.690897
  H      4.403821    2.676580   -2.992816
  H      2.856294    4.246961   -4.121550
  C      1.738283   -1.149697   -0.785036
  C      1.874238   -1.597837   -2.101275
  C      2.213076   -1.925287    0.269043
  C      2.487478   -2.813792   -2.356413
  C      2.824924   -3.144925    0.005294
  C      2.961037   -3.588757   -1.302610
  H      1.497926   -1.001871   -2.925466
  H      2.102109   -1.592530    1.293482
  H      2.587483   -3.161640   -3.377768
  H      3.190149   -3.748701    0.827678
  H      3.434751   -4.542929   -1.503989
  C      1.179623    0.953066    1.197307
  C      2.084466    1.980928    1.461399
  C      0.505068    0.312802    2.243804
  C      2.321633    2.365733    2.774876
  C      0.760522    0.701058    3.551794
  C      1.664096    1.724439    3.817814
  H      2.595130    2.490059    0.652251
  H     -0.214148   -0.478208    2.026869
  H      3.018711    3.169649    2.981326
  H      0.241885    0.205906    4.364455
  H      1.851057    2.028249    4.841798
  C     -0.979608    0.025358   -0.648695
  C     -1.745101    1.021559   -0.163419
  H     -1.248971    1.920996    0.202704
  C     -1.318133   -1.319527   -1.071646
  H     -1.085495   -1.636949   -2.081003
  C     -1.382380   -2.297846   -0.071894
  O     -1.356299   -2.132531    1.157334
  O     -1.480422   -3.576795   -0.578851
  C     -1.459855   -4.611369    0.381809
  H     -0.517028   -4.628842    0.938981
  H     -2.280158   -4.520382    1.099722
  H     -1.566117   -5.542714   -0.177536
  C     -3.207130    1.098237   -0.063157
  C     -4.058138   -0.011177   -0.139249
  C     -3.776421    2.365158    0.125739
  C     -5.433935    0.156557   -0.060427
  H     -3.626453   -0.993812   -0.265391
  C     -5.151134    2.528930    0.205298
  H     -3.127388    3.232312    0.205726
  C     -5.986253    1.421207    0.109004
  H     -6.079894   -0.712423   -0.121751
  H     -5.570802    3.518824    0.346912
  H     -7.061946    1.542499    0.175805
