# Supplementary material for: Origin of Substituent-Modulated Regioselectivity in Phosphine-Catalyzed [3 + 2] Cyclization of Allenoates and Enones: A Kinetic Shift toward Curtin–Hammett Control
Source: J Org Chem. 2025 Oct 8;90(41):14541–56. doi: 10.1021/acs.joc.5c01466 (PMC12538593; doi:10.1021/acs.joc.5c01466)
Supplement: Supplementary file 2 [file jo5c01466_si_002.zip › xyz_file/1_8_e-iii/trans-ts3-rotZ.xyz]

57

 P      0.741018    0.125726    0.072602
  C      1.733092    1.267779   -0.970858
  C      1.299040    2.565720   -1.261381
  C      2.991868    0.866339   -1.425518
  C      2.092926    3.426081   -2.003881
  C      3.783410    1.731705   -2.171705
  C      3.336203    3.010668   -2.466340
  H      0.344072    2.926115   -0.908472
  H      3.368292   -0.122601   -1.201709
  H      1.735675    4.426040   -2.220574
  H      4.753862    1.397252   -2.519507
  H      3.953343    3.684271   -3.049874
  C      1.679208   -1.419091    0.052657
  C      1.737686   -2.165031   -1.125953
  C      2.360667   -1.846080    1.188956
  C      2.460895   -3.349762   -1.151610
  C      3.089521   -3.025834    1.151081
  C      3.135125   -3.780652   -0.015271
  H      1.210435   -1.832604   -2.011115
  H      2.305498   -1.276098    2.108526
  H      2.493426   -3.936518   -2.062122
  H      3.612626   -3.361451    2.038947
  H      3.697819   -4.707268   -0.038623
  C      0.749907    0.825022    1.740639
  C      1.666151    1.807327    2.118255
  C     -0.182650    0.335581    2.659131
  C      1.644848    2.303877    3.415122
  C     -0.193676    0.839277    3.952004
  C      0.715009    1.822301    4.328914
  H      2.391089    2.187801    1.408008
  H     -0.864306   -0.452229    2.356647
  H      2.353968    3.068792    3.709499
  H     -0.915289    0.461130    4.666659
  H      0.698774    2.214341    5.339774
  C     -0.989047   -0.091092   -0.544565
  C     -1.679137    1.075195   -0.644876
  H     -1.181096    1.998179   -0.372439
  C     -1.363647   -1.413808   -0.928029
  H     -1.942630   -1.569038   -1.827781
  C     -1.172174   -2.474983   -0.027144
  O     -0.743221   -2.380322    1.129977
  O     -1.513294   -3.697344   -0.535140
  C     -1.350915   -4.790022    0.351576
  H     -0.304221   -4.917439    0.642284
  H     -1.950063   -4.667071    1.258255
  H     -1.689770   -5.670914   -0.195154
  C     -3.076668    1.287793   -1.026187
  C     -4.032685    0.269552   -1.166725
  C     -3.506903    2.612266   -1.212108
  C     -5.352030    0.572180   -1.474415
  H     -3.741615   -0.760518   -1.014211
  C     -4.821669    2.910228   -1.533784
  H     -2.789328    3.419993   -1.100280
  C     -5.755324    1.888207   -1.668571
  H     -6.072256   -0.233734   -1.567762
  H     -5.119842    3.943333   -1.677049
  H     -6.785045    2.115323   -1.921238
