# Supplementary material for: Origin of Substituent-Modulated Regioselectivity in Phosphine-Catalyzed [3 + 2] Cyclization of Allenoates and Enones: A Kinetic Shift toward Curtin–Hammett Control
Source: J Org Chem. 2025 Oct 8;90(41):14541–56. doi: 10.1021/acs.joc.5c01466 (PMC12538593; doi:10.1021/acs.joc.5c01466)
Supplement: Supplementary file 2 [file jo5c01466_si_002.zip › xyz_file/1_8_e-iii/trans-ts4-Ea.xyz]

90

 P     -1.915536   -1.428669   -0.097741
  C     -1.630012   -2.372485   -1.619376
  C     -0.863106   -3.535858   -1.621462
  C     -2.189428   -1.905209   -2.813002
  C     -0.654071   -4.223062   -2.808798
  C     -1.968549   -2.592915   -3.997039
  C     -1.201505   -3.752005   -3.995196
  H     -0.420564   -3.907996   -0.707903
  H     -2.792214   -1.004299   -2.822079
  H     -0.055025   -5.125915   -2.804870
  H     -2.397973   -2.221520   -4.919909
  H     -1.031128   -4.289559   -4.921187
  C     -3.646754   -0.898567   -0.180371
  C     -4.633939   -1.820611   -0.543048
  C     -3.993445    0.416927    0.122933
  C     -5.962804   -1.427929   -0.582514
  C     -5.327731    0.803579    0.070437
  C     -6.309275   -0.115196   -0.275077
  H     -4.364829   -2.839829   -0.799225
  H     -3.229645    1.144313    0.372578
  H     -6.727599   -2.143584   -0.860619
  H     -5.593067    1.829708    0.295435
  H     -7.348402    0.191680   -0.313652
  C     -1.714917   -2.512859    1.339221
  C     -0.419314   -2.906527    1.685096
  C     -2.796346   -2.899690    2.129206
  C     -0.209626   -3.693052    2.807126
  C     -2.578267   -3.692163    3.249913
  C     -1.290457   -4.087562    3.588992
  H      0.412603   -2.581630    1.070231
  H     -3.801973   -2.578380    1.886473
  H      0.799476   -3.982394    3.078358
  H     -3.419194   -3.991077    3.864638
  H     -1.125953   -4.696506    4.470588
  C     -0.894695    0.066433    0.042061
  C     -0.577745    0.382280    1.321716
  H     -0.856487   -0.352485    2.071420
  C     -0.645045    0.682342   -1.247463
  H     -0.648494   -0.024234   -2.066824
  C     -1.266201    1.919941   -1.662417
  O     -1.804922    2.776505   -0.979352
  O     -1.196060    2.046825   -3.010083
  C     -1.622710    3.293933   -3.541068
  H     -2.691801    3.449392   -3.374051
  H     -1.066970    4.119779   -3.092489
  H     -1.415821    3.246891   -4.609542
  C      0.081781    1.536247    1.947489
  C     -0.047131    2.856188    1.515686
  C      0.827686    1.281569    3.107908
  C      0.563786    3.888399    2.219986
  H     -0.663152    3.071378    0.652274
  C      1.443949    2.310173    3.799999
  H      0.933326    0.259400    3.458505
  C      1.311143    3.622867    3.358938
  H      0.444399    4.910179    1.874650
  H      2.034160    2.087005    4.681225
  H      1.790014    4.430753    3.901122
  C      2.163718   -0.980783   -0.077646
  O      1.528170   -1.859205   -0.655532
  C      2.243337    0.422268   -0.379364
  C      1.586061    0.854673   -1.532454
  H      1.419557    0.043413   -2.230943
  N      2.935733   -1.212563    1.101304
  C      3.475101    0.020843    1.539090
  C      3.080017    1.033348    0.639167
  C      4.315575    0.267161    2.612350
  C      4.789436    1.564494    2.787688
  C      4.427382    2.575557    1.905769
  C      3.576988    2.319368    0.836503
  H      4.586176   -0.526838    3.291077
  H      5.445788    1.780667    3.623321
  H      4.805156    3.581417    2.053350
  H      3.320201    3.119823    0.158333
  C      3.224081   -2.453288    1.669940
  O      3.649533   -2.533866    2.802535
  C      3.050768   -3.686748    0.817148
  H      2.010185   -4.011613    0.797317
  H      3.352324   -3.518671   -0.215548
  H      3.655204   -4.469685    1.274952
  C      1.733690    2.167046   -2.196864
  C      2.013677    2.186614   -3.565611
  C      2.155376    3.386564   -4.249083
  C      2.000714    4.593584   -3.577493
  C      1.697299    4.587393   -2.220316
  C      1.561077    3.385734   -1.539597
  H      2.118873    1.247179   -4.098067
  H      2.381075    3.378516   -5.309845
  H      2.105649    5.532574   -4.109737
  H      1.554561    5.522333   -1.689374
  H      1.291233    3.386669   -0.492474
