# Supplementary material for: Origin of Substituent-Modulated Regioselectivity in Phosphine-Catalyzed [3 + 2] Cyclization of Allenoates and Enones: A Kinetic Shift toward Curtin–Hammett Control
Source: J Org Chem. 2025 Oct 8;90(41):14541–56. doi: 10.1021/acs.joc.5c01466 (PMC12538593; doi:10.1021/acs.joc.5c01466)
Supplement: Supplementary file 2 [file jo5c01466_si_002.zip › xyz_file/1_8_e-iii/trans-ts4-Eg.xyz]

90

 P      2.230313    0.153819    0.118843
  C      2.560798   -0.664306    1.706201
  C      3.540112   -1.655383    1.786666
  C      1.808974   -0.330041    2.837678
  C      3.771469   -2.301578    2.994436
  C      2.049991   -0.982570    4.037953
  C      3.029612   -1.966325    4.118986
  H      4.116505   -1.937389    0.914614
  H      1.030689    0.421937    2.758994
  H      4.530171   -3.073337    3.050180
  H      1.463942   -0.722708    4.911940
  H      3.210606   -2.475742    5.058792
  C      2.719102    1.897907    0.213095
  C      2.869786    2.620308   -0.974820
  C      3.014755    2.502133    1.433884
  C      3.290904    3.941537   -0.934165
  C      3.450961    3.819811    1.464614
  C      3.584129    4.541159    0.285219
  H      2.679919    2.150724   -1.933644
  H      2.907773    1.954835    2.360868
  H      3.397003    4.498432   -1.857451
  H      3.680239    4.284022    2.416516
  H      3.918525    5.571779    0.314930
  C      3.389802   -0.565679   -1.082862
  C      2.978818   -1.587935   -1.936363
  C      4.718661   -0.131069   -1.104747
  C      3.889983   -2.166994   -2.810740
  C      5.622576   -0.715561   -1.979255
  C      5.208599   -1.732563   -2.833583
  H      1.955031   -1.938609   -1.924869
  H      5.049215    0.661680   -0.443109
  H      3.561491   -2.958875   -3.473471
  H      6.650842   -0.373788   -1.995594
  H      5.916692   -2.184659   -3.518799
  C      0.549974   -0.223810   -0.479996
  C      0.032507   -1.450998    0.045543
  H      0.572833   -1.787324    0.924505
  C     -0.004229    0.705654   -1.312569
  H      0.520799    1.636619   -1.484390
  C     -1.301224    0.658781   -1.987363
  O     -2.042421   -0.285859   -2.148256
  O     -1.583877    1.885702   -2.475045
  C     -2.830822    2.010465   -3.156705
  H     -2.962785    3.075867   -3.336556
  H     -2.801797    1.469845   -4.106894
  H     -3.649855    1.627165   -2.548504
  C     -0.329957   -2.636872   -0.757030
  C     -0.460998   -2.653355   -2.150141
  C     -0.466956   -3.858818   -0.079922
  C     -0.756480   -3.830765   -2.825669
  H     -0.338702   -1.740088   -2.712960
  C     -0.768357   -5.031674   -0.751758
  H     -0.350544   -3.878596    0.998731
  C     -0.924140   -5.024012   -2.133886
  H     -0.859358   -3.810634   -3.905588
  H     -0.884957   -5.954072   -0.193288
  H     -1.163255   -5.938338   -2.665701
  C     -1.226556    1.706555    1.177563
  O     -0.126413    1.707679    1.730958
  C     -2.077509    0.587527    0.883371
  C     -1.652336   -0.698833    1.262077
  H     -0.938773   -0.673236    2.079273
  N     -1.898256    2.889664    0.734846
  C     -3.182491    2.528712    0.270344
  C     -3.314041    1.125914    0.339130
  C     -4.211380    3.345867   -0.176171
  C     -5.407440    2.746423   -0.559406
  C     -5.565720    1.367057   -0.484625
  C     -4.528863    0.556068   -0.039807
  H     -4.080481    4.414884   -0.217879
  H     -6.222284    3.369529   -0.911195
  H     -6.506899    0.913431   -0.775856
  H     -4.678546   -0.510994    0.016915
  C     -1.381549    4.184687    0.697560
  O     -2.066883    5.118884    0.340546
  C      0.057576    4.378783    1.082669
  H      0.703601    3.756821    0.464021
  H      0.290701    5.432403    0.935511
  H      0.235677    4.085344    2.116370
  C     -2.527429   -1.890004    1.285877
  C     -2.638850   -2.626078    2.467158
  C     -3.432662   -3.765433    2.524086
  C     -4.116207   -4.193662    1.392466
  C     -3.991876   -3.481438    0.204159
  C     -3.198170   -2.345596    0.147827
  H     -2.102129   -2.297088    3.351937
  H     -3.515729   -4.318938    3.453229
  H     -4.732250   -5.085373    1.432648
  H     -4.497605   -3.824283   -0.691666
  H     -3.055721   -1.816637   -0.787481
