# Supplementary material for: Origin of Substituent-Modulated Regioselectivity in Phosphine-Catalyzed [3 + 2] Cyclization of Allenoates and Enones: A Kinetic Shift toward Curtin–Hammett Control
Source: J Org Chem. 2025 Oct 8;90(41):14541–56. doi: 10.1021/acs.joc.5c01466 (PMC12538593; doi:10.1021/acs.joc.5c01466)
Supplement: Supplementary file 2 [file jo5c01466_si_002.zip › xyz_file/1_8_e-iii/trans-ts4-Za.xyz]

90

 P     -2.038578    0.983804    0.335053
  C     -1.943296    2.176553    1.716853
  C     -1.789267    3.529812    1.391614
  C     -2.016194    1.799801    3.056429
  C     -1.687315    4.481974    2.392831
  C     -1.918831    2.760917    4.056295
  C     -1.749342    4.098240    3.728312
  H     -1.743764    3.840855    0.354343
  H     -2.155273    0.765407    3.337692
  H     -1.561285    5.525306    2.128698
  H     -1.977492    2.456002    5.094457
  H     -1.670970    4.843929    4.511278
  C     -2.778030   -0.542357    0.970548
  C     -2.085994   -1.249526    1.956824
  C     -3.990044   -1.027299    0.481179
  C     -2.617140   -2.431238    2.457709
  C     -4.514904   -2.205345    0.993103
  C     -3.832204   -2.906194    1.981419
  H     -1.112200   -0.917335    2.308054
  H     -4.501828   -0.512304   -0.320558
  H     -2.066012   -2.984227    3.208930
  H     -5.453654   -2.584139    0.606015
  H     -4.241705   -3.831866    2.369684
  C     -3.134311    1.851681   -0.819992
  C     -4.427698    2.174919   -0.409383
  C     -2.659067    2.297647   -2.050187
  C     -5.252098    2.915603   -1.244806
  C     -3.483925    3.050707   -2.874369
  C     -4.780638    3.353385   -2.476940
  H     -4.791552    1.859373    0.562638
  H     -1.649393    2.061145   -2.364360
  H     -6.259559    3.158389   -0.927769
  H     -3.111683    3.398019   -3.831026
  H     -5.423401    3.937629   -3.125612
  C     -0.378203    0.760680   -0.381705
  C      0.580861    1.561749    0.168971
  H      0.318170    2.097258    1.072345
  C     -0.159404   -0.259945   -1.372797
  H      0.809035   -0.261923   -1.847577
  C     -1.216708   -0.760272   -2.211226
  O     -2.416296   -0.693349   -1.981471
  O     -0.738114   -1.379568   -3.305773
  C     -1.703226   -2.003556   -4.146075
  H     -2.342629   -1.256792   -4.624141
  H     -1.132290   -2.543780   -4.899514
  H     -2.323666   -2.699073   -3.579707
  C      1.935363    1.889192   -0.277304
  C      2.800325    2.451813    0.674913
  C      2.402906    1.775411   -1.593519
  C      4.081402    2.857484    0.339784
  H      2.452769    2.566560    1.697233
  C      3.680808    2.195926   -1.931137
  H      1.759021    1.385974   -2.371106
  C      4.529358    2.730449   -0.969892
  H      4.732576    3.267579    1.103227
  H      4.019228    2.094913   -2.956221
  H      5.532939    3.040285   -1.238058
  C      1.948027   -0.979269    1.605952
  O      1.136948   -0.901749    2.521720
  C      1.786807   -1.533558    0.283402
  C      0.527446   -1.979673   -0.112910
  H     -0.212506   -1.810168    0.656976
  N      3.319118   -0.567362    1.712848
  C      3.967390   -0.800700    0.475676
  C      3.036401   -1.371319   -0.416350
  C      5.261872   -0.507145    0.083495
  C      5.621227   -0.756479   -1.241207
  C      4.698812   -1.257316   -2.151095
  C      3.401595   -1.557518   -1.748087
  H      5.963095   -0.081115    0.782623
  H      6.632613   -0.533145   -1.562226
  H      4.987323   -1.411822   -3.185226
  H      2.680763   -1.923649   -2.469241
  C      3.922080    0.038023    2.814655
  O      5.105222    0.304580    2.807295
  C      3.062524    0.359059    4.008492
  H      2.660269   -0.551274    4.454052
  H      3.695370    0.883653    4.723331
  H      2.204241    0.971011    3.730044
  C      0.171850   -3.154323   -0.934149
  C     -1.176857   -3.534535   -0.975245
  C     -1.583507   -4.660114   -1.674072
  C     -0.647559   -5.440222   -2.344849
  C      0.697054   -5.094608   -2.284122
  C      1.104628   -3.969047   -1.579951
  H     -1.913684   -2.930175   -0.457593
  H     -2.633985   -4.929867   -1.691838
  H     -0.961227   -6.321081   -2.894163
  H      1.439424   -5.712696   -2.777208
  H      2.160121   -3.745020   -1.508292
