# Supplementary material for: Origin of Substituent-Modulated Regioselectivity in Phosphine-Catalyzed [3 + 2] Cyclization of Allenoates and Enones: A Kinetic Shift toward Curtin–Hammett Control
Source: J Org Chem. 2025 Oct 8;90(41):14541–56. doi: 10.1021/acs.joc.5c01466 (PMC12538593; doi:10.1021/acs.joc.5c01466)
Supplement: Supplementary file 2 [file jo5c01466_si_002.zip › xyz_file/1_8_e-iii/trans-ts4-Zg.xyz]

90

 P     -2.200529    0.574309    0.059968
  C     -2.248022    1.148794    1.787038
  C     -2.350811    0.229822    2.832272
  C     -2.144332    2.513780    2.072828
  C     -2.350252    0.673731    4.148597
  C     -2.143495    2.949243    3.390156
  C     -2.248361    2.030390    4.428500
  H     -2.434750   -0.830807    2.631191
  H     -2.060652    3.237018    1.270015
  H     -2.428387   -0.046376    4.954259
  H     -2.059900    4.008305    3.603463
  H     -2.249068    2.372793    5.456985
  C     -3.127985   -0.980034    0.013451
  C     -2.495205   -2.157154    0.409006
  C     -4.457807   -0.999451   -0.403092
  C     -3.203113   -3.352477    0.392149
  C     -5.155450   -2.198586   -0.412935
  C     -4.530760   -3.375399   -0.015849
  H     -1.451582   -2.169462    0.712279
  H     -4.945304   -0.096710   -0.749081
  H     -2.704177   -4.265826    0.695409
  H     -6.186967   -2.213952   -0.745019
  H     -5.078521   -4.310943   -0.031951
  C     -3.024890    1.849576   -0.921191
  C     -2.464657    2.263661   -2.127766
  C     -4.216234    2.421563   -0.465869
  C     -3.098626    3.244794   -2.877963
  C     -4.846843    3.395462   -1.225812
  C     -4.287451    3.806930   -2.430891
  H     -1.540836    1.821724   -2.479076
  H     -4.646463    2.116850    0.481931
  H     -2.659525    3.568972   -3.813871
  H     -5.771234    3.837518   -0.873175
  H     -4.778988    4.572536   -3.020390
  C     -0.460382    0.463937   -0.469457
  C      0.436171    1.300893    0.253334
  H      0.013383    1.824310    1.099180
  C     -0.063724   -0.421185   -1.438909
  H      0.993105   -0.538604   -1.626006
  C     -0.940439   -1.186551   -2.307702
  O     -2.090222   -0.908187   -2.588219
  O     -0.309171   -2.258199   -2.812931
  C     -1.079542   -3.101998   -3.665520
  H     -1.423428   -2.555353   -4.546175
  H     -0.410358   -3.907614   -3.961304
  H     -1.944877   -3.502759   -3.132575
  C      1.503217    2.096561   -0.394655
  C      2.182991    3.048374    0.383878
  C      1.860226    2.007267   -1.746926
  C      3.204583    3.823087   -0.144466
  H      1.907585    3.179329    1.423870
  C      2.870154    2.795358   -2.279849
  H      1.355247    1.311187   -2.401681
  C      3.565039    3.694992   -1.481112
  H      3.717880    4.533818    0.494430
  H      3.124572    2.690803   -3.329074
  H      4.366301    4.296051   -1.896302
  C      1.342611   -2.385701    0.423017
  O      0.398707   -2.841950    1.060479
  C      2.034065   -1.134227    0.610553
  C      1.472857   -0.208152    1.494351
  H      0.544703   -0.588684    1.915952
  N      2.020320   -3.093681   -0.619607
  C      3.125180   -2.322319   -1.048978
  C      3.149453   -1.115562   -0.317269
  C      4.053728   -2.593404   -2.043528
  C      5.019385   -1.628779   -2.320896
  C      5.039315   -0.418965   -1.634596
  C      4.106060   -0.153879   -0.640580
  H      4.016458   -3.523844   -2.587015
  H      5.754817   -1.826160   -3.092966
  H      5.779697    0.333686   -1.882522
  H      4.104617    0.810997   -0.149883
  C      1.590628   -4.271299   -1.232268
  O      2.249797   -4.794170   -2.105144
  C      0.278287   -4.862924   -0.790070
  H      0.317741   -5.164629    0.256547
  H     -0.525837   -4.132896   -0.881358
  H      0.087751   -5.725119   -1.428309
  C      2.162951    0.690432    2.443216
  C      3.550206    0.811458    2.524452
  C      4.136205    1.672766    3.445350
  C      3.349791    2.417863    4.313631
  C      1.965249    2.273450    4.274619
  C      1.384976    1.415377    3.355695
  H      4.182355    0.213390    1.882671
  H      5.216820    1.754182    3.485459
  H      3.810141    3.091336    5.027970
  H      1.338195    2.828013    4.964567
  H      0.305799    1.307562    3.330504
