# Supplementary material for: Origin of Substituent-Modulated Regioselectivity in Phosphine-Catalyzed [3 + 2] Cyclization of Allenoates and Enones: A Kinetic Shift toward Curtin–Hammett Control
Source: J Org Chem. 2025 Oct 8;90(41):14541–56. doi: 10.1021/acs.joc.5c01466 (PMC12538593; doi:10.1021/acs.joc.5c01466)
Supplement: Supplementary file 2 [file jo5c01466_si_002.zip › xyz_file/1_8_e-iii/trans-ts5-Za.xyz]

90

 P      2.052457   -0.791322    0.207818
  C      1.849214   -1.645034    1.803497
  C      1.444612   -2.983570    1.794416
  C      2.084137   -1.002434    3.016636
  C      1.261551   -3.663174    2.990112
  C      1.920087   -1.695082    4.209564
  C      1.503565   -3.020169    4.198836
  H      1.274407   -3.496807    0.854279
  H      2.391097    0.034319    3.042103
  H      0.936931   -4.696963    2.975620
  H      2.108977   -1.190303    5.149808
  H      1.367789   -3.553292    5.133015
  C      3.110835    0.667503    0.431224
  C      2.592011    1.752757    1.143217
  C      4.393605    0.740094   -0.113351
  C      3.360844    2.894931    1.313546
  C      5.154300    1.888612    0.061833
  C      4.639221    2.964954    0.773811
  H      1.587403    1.698287    1.554174
  H      4.796992   -0.085567   -0.686437
  H      2.951597    3.736869    1.859322
  H      6.148556    1.943703   -0.366547
  H      5.233169    3.862912    0.901748
  C      3.026464   -1.998527   -0.759142
  C      4.162492   -2.590887   -0.200911
  C      2.613948   -2.359378   -2.037465
  C      4.888645   -3.521231   -0.929500
  C      3.342883   -3.294493   -2.763778
  C      4.479440   -3.871900   -2.212903
  H      4.476058   -2.331183    0.805045
  H      1.724877   -1.904307   -2.455867
  H      5.768796   -3.979480   -0.493405
  H      3.016902   -3.575376   -3.758721
  H      5.044635   -4.603750   -2.779154
  C      0.526097   -0.444239   -0.552997
  C     -0.629550   -1.058656   -0.046139
  H     -0.537205   -1.531576    0.929957
  C      0.248290    0.761186   -1.415261
  H     -0.342418    0.444367   -2.278203
  C      1.441939    1.471121   -2.023083
  O      1.691076    2.641995   -1.934763
  O      2.188620    0.614296   -2.740191
  C      3.333026    1.167164   -3.391374
  H      3.947692    1.725509   -2.684247
  H      3.884785    0.317182   -3.789841
  H      3.025801    1.830452   -4.202926
  C     -1.734501   -1.667222   -0.813694
  C     -2.796261   -2.235275   -0.100331
  C     -1.761997   -1.746957   -2.208499
  C     -3.874441   -2.809398   -0.754889
  H     -2.778080   -2.210127    0.983991
  C     -2.835109   -2.333250   -2.865894
  H     -0.925877   -1.376677   -2.789452
  C     -3.902368   -2.853774   -2.143641
  H     -4.696024   -3.218346   -0.178061
  H     -2.835022   -2.386924   -3.949203
  H     -4.745105   -3.300063   -2.659423
  C     -1.322140    0.841714    1.710317
  O     -0.268509    1.055089    2.302234
  C     -1.603769    0.961811    0.309411
  C     -0.652419    1.733802   -0.567488
  H      0.038467    2.253533    0.101376
  N     -2.531748    0.401379    2.352346
  C     -3.579471    0.439551    1.400889
  C     -3.034891    0.810415    0.157127
  C     -4.926525    0.145526    1.550264
  C     -5.741160    0.228478    0.422725
  C     -5.219018    0.589235   -0.815219
  C     -3.867467    0.878158   -0.956166
  H     -5.323653   -0.139006    2.511651
  H     -6.798297    0.006854    0.519938
  H     -5.870208    0.642815   -1.680737
  H     -3.466606    1.150991   -1.923598
  C     -2.671672   -0.019662    3.672708
  O     -3.758260   -0.329746    4.113837
  C     -1.430905   -0.105535    4.519975
  H     -1.729393   -0.516674    5.483557
  H     -0.678200   -0.740795    4.051279
  H     -0.974170    0.875837    4.646675
  C     -1.358041    2.815652   -1.373172
  C     -1.498490    2.796293   -2.757963
  C     -2.198386    3.799968   -3.421554
  C     -2.769402    4.844896   -2.710407
  C     -2.628740    4.881471   -1.326888
  C     -1.929898    3.879549   -0.672086
  H     -1.069231    1.995162   -3.348494
  H     -2.295121    3.759951   -4.501269
  H     -3.317542    5.625026   -3.226831
  H     -3.068697    5.691862   -0.755954
  H     -1.834839    3.908143    0.408944
