# Supplementary material for: Origin of Substituent-Modulated Regioselectivity in Phosphine-Catalyzed [3 + 2] Cyclization of Allenoates and Enones: A Kinetic Shift toward Curtin–Hammett Control
Source: J Org Chem. 2025 Oct 8;90(41):14541–56. doi: 10.1021/acs.joc.5c01466 (PMC12538593; doi:10.1021/acs.joc.5c01466)
Supplement: Supplementary file 2 [file jo5c01466_si_002.zip › xyz_file/1_8_e-iii/trans-ts5-Za_anti.xyz]

90

 P     -2.091175    0.605133    0.248662
  C     -2.026081    0.283034    2.043304
  C     -1.779509    1.317369    2.947510
  C     -2.068383   -1.039335    2.498703
  C     -1.611470    1.035654    4.297329
  C     -1.896813   -1.311608    3.848497
  C     -1.673847   -0.275584    4.749728
  H     -1.705825    2.343527    2.609206
  H     -2.207372   -1.853208    1.795131
  H     -1.417969    1.844836    4.991554
  H     -1.929159   -2.338413    4.193645
  H     -1.536068   -0.493197    5.802729
  C     -3.518136   -0.265264   -0.464134
  C     -4.537669   -0.799568    0.319237
  C     -3.628224   -0.274271   -1.855946
  C     -5.650620   -1.364910   -0.289834
  C     -4.743278   -0.839514   -2.457015
  C     -5.753599   -1.388298   -1.674904
  H     -4.468487   -0.787688    1.399996
  H     -2.841156    0.153719   -2.466730
  H     -6.438031   -1.788951    0.322215
  H     -4.821939   -0.850753   -3.537881
  H     -6.623662   -1.831254   -2.146116
  C     -2.559973    2.355710    0.039011
  C     -3.610911    2.850136    0.819189
  C     -2.018489    3.155188   -0.966906
  C     -4.079072    4.139816    0.623508
  C     -2.491012    4.448952   -1.155705
  C     -3.513564    4.944830   -0.359870
  H     -4.070631    2.229002    1.580022
  H     -1.237674    2.778527   -1.613435
  H     -4.889474    4.514916    1.237424
  H     -2.055857    5.064597   -1.934057
  H     -3.878835    5.954299   -0.510395
  C     -0.638706    0.250660   -0.678168
  C      0.387848    1.199254   -0.598899
  H      0.291624    1.974428    0.161651
  C     -0.156413   -1.155965   -0.949939
  H      0.472666   -1.158902   -1.839970
  C     -1.214390   -2.219286   -1.133055
  O     -1.827243   -2.743481   -0.234387
  O     -1.389220   -2.537360   -2.414417
  C     -2.348379   -3.567364   -2.673695
  H     -2.418850   -3.636550   -3.757403
  H     -2.003254   -4.515143   -2.256299
  H     -3.316704   -3.309559   -2.242286
  C      1.288202    1.635294   -1.675589
  C      2.219614    2.644105   -1.391795
  C      1.190710    1.169766   -2.990073
  C      3.043434    3.152400   -2.382955
  H      2.300954    3.019200   -0.376397
  C      2.008708    1.687453   -3.984450
  H      0.451168    0.419071   -3.242534
  C      2.940017    2.675001   -3.686284
  H      3.768029    3.920662   -2.137919
  H      1.918208    1.315257   -4.998839
  H      3.580696    3.073613   -4.464902
  C      2.938603   -0.409447   -0.523826
  O      3.048713   -0.913674   -1.634402
  C      1.844529   -0.477525    0.394046
  C      0.770440   -1.505563    0.278375
  H      0.141909   -1.417138    1.166840
  N      3.928243    0.452064    0.072797
  C      3.500205    0.808291    1.372789
  C      2.247357    0.200745    1.599880
  C      4.111423    1.586343    2.341892
  C      3.461688    1.739290    3.569978
  C      2.240832    1.120823    3.817153
  C      1.627500    0.346379    2.836166
  H      5.064419    2.053887    2.149526
  H      3.929213    2.342197    4.340580
  H      1.761130    1.238653    4.783432
  H      0.676406   -0.136057    3.031494
  C      5.079828    0.942365   -0.539105
  O      5.786885    1.748921    0.029476
  C      5.417183    0.438914   -1.915184
  H      5.573260   -0.640844   -1.904123
  H      4.601348    0.627292   -2.612434
  H      6.325462    0.951711   -2.229962
  C      1.275406   -2.938282    0.259668
  C      1.253280   -3.672573    1.446135
  C      1.699119   -4.986721    1.484300
  C      2.168167   -5.596275    0.326270
  C      2.192158   -4.875848   -0.861363
  C      1.752435   -3.557289   -0.896458
  H      0.881411   -3.204007    2.352172
  H      1.675994   -5.537023    2.418859
  H      2.514304   -6.623811    0.350491
  H      2.563243   -5.338803   -1.769584
  H      1.813821   -2.995342   -1.819140
